# Supplementary material for: Chemical cues of female fertility states in a non-human primate
Source: Sci Rep. 2019 Sep 23;9:13716. doi: 10.1038/s41598-019-50063-w (PMC6757047; doi:10.1038/s41598-019-50063-w)
Supplement: Supplementary file 1 — Dataset 1 [file 41598_2019_50063_MOESM1_ESM.zip]

Archive with 31 entries (31 files):
- Supplementary Data S04_1,2-Dimethylbenzene.txt
- Supplementary Data S05_Heptanal.txt
- Supplementary Data S06_3-Methylcyclopentyl acetate.txt
- Supplementary Data S07_2,5-dimethyl-pyrazine.txt
- Supplementary Data S08_Benzaldehyde.txt
- Supplementary Data S09_6-methyl-5-hepten-2-one.txt
- Supplementary Data S10_Benzenemethanol.txt
- Supplementary Data S11_D-Limonene.txt
- Supplementary Data S12_1-Octanol.txt
- Supplementary Data S13_unknown aromatic hydrocarbon.txt
- Supplementary Data S14_unknown aromatic hydrocarbon.txt
- Supplementary Data S15_Methenamine.txt
- Supplementary Data S16_unknown.txt
- Supplementary Data S17_Acetic acid linalool ester.txt
- Supplementary Data S18_1-ethylidene-1H-indene.txt
- Supplementary Data S19_unknown alkane.txt
- Supplementary Data S20_2,6-Diisopropyl-naphthalene.txt
- Supplementary Data S21_Pyrrolidino[1,2-a]piperazine-3,6-dione.txt
- Supplementary Data S22_1,2-Diphenyl-1-isocyanoethane.txt
- Supplementary Data S23_3-methylbutyl benzoic acid ester.txt
- Supplementary Data S24_Benzoic acid, hexyl ester.txt
- Supplementary Data S25_Diisobutyl phthalic acid ester.txt
- Supplementary Data S26_2-hydroxy-2-phenyl-ethyl benzoate.txt
- Supplementary Data S27_3-phenyl-1-butanol.txt
- Supplementary Data S28_5-Isopropyl-2-methyl-phenyl benzoate.txt
- Supplementary Data S29_unknown steroid.txt
- Supplementary Data S30_(3β)-cholesta-4,6-dien-3-ol.txt
- Supplementary Data S31_Cholesta-3,5-dien-7-one.txt
- Supplementary Data S01_Ethanol.txt
- Supplementary Data S02_2-Pentanone.txt
- Supplementary Data S03_3-methyl-butanoic acid.txt
