# Supplementary material for: Chemical cues of female fertility states in a non-human primate
Source: Sci Rep. 2019 Sep 23;9:13716. doi: 10.1038/s41598-019-50063-w (PMC6757047; doi:10.1038/s41598-019-50063-w)
Supplement: Supplementary file 1 — Dataset 1 [file 41598_2019_50063_MOESM1_ESM.zip › Supplementary Data S04_1,2-Dimethylbenzene.txt]

[MS Spectrum]
# of Peaks	271
Raw Spectrum	7.407 (scan : 2163)
Background	No Background Spectrum
Base Peak	m/z 91.05 (Inten : 10,000)
Event#	1
m/z	Absolute Intensity	Relative Intensity
30.05	14	0.14
31.00	18	0.18
32.00	49	0.49
33.00	2	0.02
34.00	0	0.00
35.00	0	0.00
36.00	1	0.01
37.00	47	0.47
38.05	131	1.31
39.05	869	8.69
40.05	106	1.06
41.00	241	2.41
42.05	60	0.60
43.05	153	1.53
44.00	84	0.84
45.10	56	0.56
46.05	7	0.07
47.00	5	0.05
47.95	3	0.03
49.05	34	0.34
50.00	362	3.62
51.00	1022	10.22
51.95	481	4.81
53.00	262	2.62
54.05	19	0.19
55.00	57	0.57
56.05	55	0.55
57.00	41	0.41
58.05	15	0.15
59.00	29	0.29
59.95	20	0.20
61.00	66	0.66
62.00	197	1.97
63.00	513	5.13
64.05	91	0.91
65.00	744	7.44
66.00	81	0.81
67.05	21	0.21
68.05	39	0.39
69.05	19	0.19
70.05	19	0.19
71.05	11	0.11
71.95	8	0.08
73.00	63	0.63
74.05	130	1.30
75.00	79	0.79
76.05	102	1.02
77.05	1225	12.25
78.05	653	6.53
79.05	915	9.15
80.10	67	0.67
81.00	11	0.11
82.05	4	0.04
83.15	4	0.04
84.10	25	0.25
85.00	25	0.25
86.00	37	0.37
87.00	40	0.40
88.05	9	0.09
89.05	209	2.09
90.05	117	1.17
91.05	10000	100.00
92.05	717	7.17
93.00	32	0.32
94.00	4	0.04
94.95	5	0.05
95.95	6	0.06
96.95	10	0.10
97.90	20	0.20
99.00	5	0.05
100.10	1	0.01
101.05	15	0.15
102.10	126	1.26
103.05	672	6.72
104.15	199	1.99
105.05	1865	18.65
106.10	4768	47.68
107.05	424	4.24
108.10	17	0.17
109.10	5	0.05
110.05	2	0.02
111.15	9	0.09
112.10	2	0.02
113.10	1	0.01
114.10	0	0.00
115.10	4	0.04
116.10	0	0.00
117.10	1	0.01
118.10	1	0.01
119.10	2	0.02
120.10	0	0.00
121.10	1	0.01
122.10	1	0.01
123.10	1	0.01
124.10	1	0.01
125.10	0	0.00
126.10	2	0.02
127.10	0	0.00
128.10	1	0.01
129.10	0	0.00
130.10	1	0.01
131.10	1	0.01
131.90	1	0.01
132.90	5	0.05
133.90	1	0.01
134.90	1	0.01
135.90	0	0.00
136.90	1	0.01
137.90	1	0.01
138.90	0	0.00
139.90	0	0.00
140.90	1	0.01
141.90	0	0.00
142.90	0	0.00
143.90	0	0.00
144.90	0	0.00
145.90	0	0.00
146.95	4	0.04
147.90	1	0.01
148.90	2	0.02
149.90	0	0.00
150.90	1	0.01
151.90	0	0.00
152.90	1	0.01
153.90	0	0.00
154.90	1	0.01
155.90	0	0.00
156.90	0	0.00
157.90	0	0.00
158.90	0	0.00
159.90	0	0.00
160.90	0	0.00
161.90	0	0.00
162.90	1	0.01
163.90	2	0.02
164.90	0	0.00
165.90	0	0.00
166.90	1	0.01
167.90	0	0.00
168.90	0	0.00
169.90	1	0.01
170.90	2	0.02
171.80	0	0.00
172.85	5	0.05
173.80	0	0.00
174.95	4	0.04
175.90	0	0.00
176.90	1	0.01
177.90	0	0.00
178.90	2	0.02
179.90	0	0.00
180.90	0	0.00
181.90	0	0.00
182.90	0	0.00
183.90	0	0.00
184.90	1	0.01
185.90	0	0.00
186.90	0	0.00
187.90	0	0.00
188.90	0	0.00
189.90	0	0.00
191.10	6	0.06
192.10	1	0.01
193.10	2	0.02
194.10	2	0.02
195.10	1	0.01
196.10	0	0.00
197.10	0	0.00
198.10	0	0.00
199.10	0	0.00
200.10	0	0.00
201.10	0	0.00
202.10	0	0.00
203.10	0	0.00
203.90	0	0.00
204.85	4	0.04
205.90	0	0.00
207.05	18	0.18
207.95	4	0.04
209.00	6	0.06
210.00	0	0.00
211.00	0	0.00
212.00	1	0.01
213.00	0	0.00
214.00	0	0.00
215.00	0	0.00
216.00	0	0.00
217.00	0	0.00
218.00	1	0.01
219.00	0	0.00
220.00	0	0.00
221.10	4	0.04
222.10	1	0.01
223.10	1	0.01
224.10	0	0.00
225.10	1	0.01
226.10	0	0.00
227.10	0	0.00
228.10	0	0.00
229.10	1	0.01
230.10	0	0.00
231.10	0	0.00
232.10	0	0.00
233.10	0	0.00
234.10	0	0.00
235.10	0	0.00
236.10	0	0.00
237.10	1	0.01
238.10	0	0.00
239.10	0	0.00
240.10	0	0.00
241.10	0	0.00
242.10	0	0.00
243.10	0	0.00
244.10	0	0.00
245.10	0	0.00
246.10	0	0.00
247.10	0	0.00
248.10	0	0.00
249.10	2	0.02
250.10	0	0.00
251.10	1	0.01
252.10	2	0.02
253.10	0	0.00
254.10	0	0.00
255.10	0	0.00
256.10	0	0.00
257.10	0	0.00
258.10	0	0.00
259.10	0	0.00
260.10	0	0.00
261.10	0	0.00
262.10	0	0.00
263.10	1	0.01
264.10	0	0.00
265.10	1	0.01
266.00	0	0.00
267.00	6	0.06
268.00	1	0.01
269.00	1	0.01
270.00	0	0.00
271.00	0	0.00
272.00	0	0.00
273.00	0	0.00
274.00	0	0.00
275.00	0	0.00
276.00	0	0.00
277.00	0	0.00
278.00	0	0.00
279.00	0	0.00
279.90	0	0.00
280.90	9	0.09
281.90	2	0.02
282.90	2	0.02
283.90	0	0.00
284.90	1	0.01
285.90	0	0.00
286.90	0	0.00
287.90	0	0.00
288.90	0	0.00
289.90	0	0.00
290.90	0	0.00
291.90	0	0.00
292.90	1	0.01
293.90	0	0.00
294.90	0	0.00
295.90	0	0.00
296.90	1	0.01
297.90	0	0.00
298.90	0	0.00
299.90	0	0.00
