# Supplementary material for: Chemical cues of female fertility states in a non-human primate
Source: Sci Rep. 2019 Sep 23;9:13716. doi: 10.1038/s41598-019-50063-w (PMC6757047; doi:10.1038/s41598-019-50063-w)
Supplement: Supplementary file 1 — Dataset 1 [file 41598_2019_50063_MOESM1_ESM.zip › Supplementary Data S05_Heptanal.txt]

[MS Spectrum]
# of Peaks	154
Raw Spectrum	7.917 (scan : 2316)
Background	7.880 -> 7.937 (scan : 2305 -> 2322)
Base Peak	m/z 70.10 (Inten : 10,000)
Event#	1
m/z	Absolute Intensity	Relative Intensity
30.05	180	1.80
30.95	370	3.70
32.00	82	0.82
34.00	5	0.05
36.00	12	0.12
37.00	95	0.95
38.00	478	4.78
39.00	4163	41.63
40.05	505	5.05
41.00	8695	86.95
42.00	4755	47.55
43.05	7751	77.51
44.00	8718	87.18
45.00	1565	15.65
46.00	133	1.33
47.00	116	1.16
49.05	33	0.33
50.05	396	3.96
51.00	1038	10.38
52.00	441	4.41
53.00	920	9.20
54.00	896	8.96
55.05	7875	78.75
56.00	1030	10.30
57.00	5767	57.67
58.00	592	5.92
60.00	49	0.49
60.95	39	0.39
63.05	152	1.52
63.95	14	0.14
65.05	571	5.71
66.00	180	1.80
67.05	1169	11.69
68.05	1517	15.17
69.10	728	7.28
70.10	10000	100.00
71.05	3246	32.46
72.10	1271	12.71
73.05	84	0.84
74.05	21	0.21
79.05	160	1.60
80.15	117	1.17
81.05	3250	32.50
82.05	159	1.59
83.00	73	0.73
85.05	333	3.33
86.10	1847	18.47
87.10	113	1.13
88.25	55	0.55
89.15	13	0.13
91.05	2142	21.42
92.10	136	1.36
93.00	130	1.30
93.95	92	0.92
95.10	202	2.02
96.05	1112	11.12
97.00	154	1.54
98.05	40	0.40
99.20	31	0.31
101.05	8	0.08
105.10	503	5.03
106.10	1355	13.55
107.10	45	0.45
108.25	39	0.39
111.15	12	0.12
112.10	5	0.05
114.00	74	0.74
115.00	27	0.27
117.00	4	0.04
120.00	5	0.05
123.00	12	0.12
124.00	53	0.53
125.00	2	0.02
126.00	1	0.01
129.00	19	0.19
130.00	10	0.10
135.00	32	0.32
138.00	4	0.04
140.00	3	0.03
141.00	26	0.26
142.00	1	0.01
144.00	4	0.04
146.00	3	0.03
147.00	51	0.51
148.00	3	0.03
149.00	28	0.28
151.00	40	0.40
152.00	1	0.01
153.00	20	0.20
154.00	0	0.00
157.00	0	0.00
158.00	2	0.02
160.00	11	0.11
165.00	48	0.48
166.00	10	0.10
170.00	4	0.04
171.00	2	0.02
176.00	26	0.26
179.00	16	0.16
181.00	5	0.05
182.00	3	0.03
183.00	1	0.01
185.00	5	0.05
186.00	4	0.04
188.00	2	0.02
190.00	7	0.07
194.00	18	0.18
195.00	3	0.03
196.00	1	0.01
197.00	24	0.24
198.00	2	0.02
201.00	3	0.03
202.00	2	0.02
204.00	1	0.01
210.00	0	0.00
212.00	23	0.23
213.00	6	0.06
214.00	1	0.01
216.00	2	0.02
218.00	2	0.02
219.00	1	0.01
221.10	40	0.40
223.10	15	0.15
227.10	1	0.01
228.10	1	0.01
229.10	1	0.01
231.10	2	0.02
232.10	1	0.01
237.10	20	0.20
238.10	4	0.04
239.10	33	0.33
241.10	1	0.01
242.10	1	0.01
246.10	1	0.01
251.10	14	0.14
252.10	6	0.06
255.10	2	0.02
258.10	2	0.02
262.10	2	0.02
265.10	26	0.26
267.05	35	0.35
270.00	2	0.02
276.00	2	0.02
278.00	0	0.00
279.00	20	0.20
281.05	34	0.34
282.00	14	0.14
284.00	15	0.15
286.00	1	0.01
287.00	0	0.00
291.00	1	0.01
292.00	1	0.01
297.00	72	0.72
298.00	1	0.01
