# Supplementary material for: Chemical cues of female fertility states in a non-human primate
Source: Sci Rep. 2019 Sep 23;9:13716. doi: 10.1038/s41598-019-50063-w (PMC6757047; doi:10.1038/s41598-019-50063-w)
Supplement: Supplementary file 1 — Dataset 1 [file 41598_2019_50063_MOESM1_ESM.zip › Supplementary Data S06_3-Methylcyclopentyl acetate.txt]

[MS Spectrum]
# of Peaks	156
Raw Spectrum	8.037 (scan : 2352)
Background	8.000 -> 8.060 (scan : 2341 -> 2359)
Base Peak	m/z 43.00 (Inten : 10,000)
Event#	1
m/z	Absolute Intensity	Relative Intensity
31.00	45	0.45
37.05	17	0.17
38.05	70	0.70
39.00	1398	13.98
40.05	15	0.15
41.05	707	7.07
42.05	97	0.97
43.00	10000	100.00
43.95	708	7.08
46.95	72	0.72
52.00	36	0.36
53.05	324	3.24
54.05	270	2.70
55.00	1481	14.81
56.05	332	3.32
57.00	1435	14.35
57.95	352	3.52
59.00	547	5.47
61.05	142	1.42
62.90	130	1.30
65.00	144	1.44
67.05	1204	12.04
68.00	57	0.57
69.10	68	0.68
71.05	781	7.81
72.05	6940	69.40
73.05	431	4.31
74.05	89	0.89
75.10	123	1.23
79.10	33	0.33
80.05	33	0.33
81.05	227	2.27
82.05	4314	43.14
83.05	2298	22.98
84.05	4537	45.37
85.05	753	7.53
86.15	30	0.30
88.00	26	0.26
89.30	31	0.31
91.00	53	0.53
93.00	83	0.83
94.05	38	0.38
95.05	42	0.42
96.10	119	1.19
97.10	222	2.22
98.10	29	0.29
99.05	393	3.93
100.10	778	7.78
101.05	129	1.29
103.05	21	0.21
105.10	163	1.63
109.05	179	1.79
110.15	73	0.73
111.10	79	0.79
112.10	7	0.07
113.10	41	0.41
114.10	369	3.69
115.10	18	0.18
116.10	1	0.01
121.10	31	0.31
123.10	8	0.08
126.05	142	1.42
127.05	475	4.75
128.00	2	0.02
129.00	10	0.10
130.00	46	0.46
134.00	8	0.08
135.00	14	0.14
136.00	16	0.16
140.00	21	0.21
141.00	9	0.09
143.00	1	0.01
144.00	5	0.05
146.00	19	0.19
148.00	33	0.33
150.00	16	0.16
153.00	13	0.13
155.00	38	0.38
156.00	7	0.07
157.00	15	0.15
158.00	8	0.08
160.00	1	0.01
163.00	1	0.01
164.00	29	0.29
166.00	44	0.44
168.00	2	0.02
169.00	6	0.06
170.00	9	0.09
171.00	5	0.05
172.00	0	0.00
173.00	28	0.28
177.00	22	0.22
181.00	6	0.06
183.00	4	0.04
184.00	6	0.06
185.00	18	0.18
186.00	2	0.02
187.00	6	0.06
192.00	23	0.23
194.00	53	0.53
197.00	29	0.29
201.00	9	0.09
202.00	5	0.05
203.00	17	0.17
207.00	116	1.16
212.00	2	0.02
213.00	6	0.06
214.00	3	0.03
215.00	7	0.07
217.00	2	0.02
218.00	0	0.00
219.00	6	0.06
226.00	25	0.25
228.00	4	0.04
230.00	6	0.06
231.00	2	0.02
233.00	2	0.02
234.00	3	0.03
236.00	1	0.01
237.00	15	0.15
240.00	1	0.01
244.00	8	0.08
246.00	1	0.01
247.00	9	0.09
249.00	1	0.01
253.00	3	0.03
255.00	3	0.03
256.00	1	0.01
258.00	2	0.02
260.00	10	0.10
261.00	1	0.01
262.00	5	0.05
264.00	35	0.35
265.00	74	0.74
265.90	4	0.04
266.85	7	0.07
267.90	41	0.41
269.90	13	0.13
271.90	39	0.39
274.90	3	0.03
275.90	5	0.05
278.90	11	0.11
279.90	2	0.02
281.00	73	0.73
282.00	2	0.02
283.00	74	0.74
286.00	0	0.00
287.00	1	0.01
290.00	4	0.04
292.00	1	0.01
294.00	3	0.03
295.00	6	0.06
296.00	6	0.06
297.00	24	0.24
298.00	1	0.01
300.00	24	0.24
