# Supplementary material for: Chemical cues of female fertility states in a non-human primate
Source: Sci Rep. 2019 Sep 23;9:13716. doi: 10.1038/s41598-019-50063-w (PMC6757047; doi:10.1038/s41598-019-50063-w)
Supplement: Supplementary file 1 — Dataset 1 [file 41598_2019_50063_MOESM1_ESM.zip › Supplementary Data S07_2,5-dimethyl-pyrazine.txt]

[MS Spectrum]
# of Peaks	266
Raw Spectrum	8.060 (scan : 2359)
Background	No Background Spectrum
Base Peak	m/z 42.00 (Inten : 10,000)
Event#	1
m/z	Absolute Intensity	Relative Intensity
29.90	12	0.12
30.95	17	0.17
31.90	7	0.07
32.85	2	0.02
33.90	0	0.00
35.00	0	0.00
35.95	23	0.23
36.95	405	4.05
37.95	1124	11.24
38.95	4454	44.54
39.95	2549	25.49
41.00	595	5.95
42.00	10000	100.00
43.00	357	3.57
44.00	37	0.37
44.95	57	0.57
46.00	7	0.07
46.95	2	0.02
48.00	9	0.09
49.00	46	0.46
49.95	167	1.67
51.00	518	5.18
52.00	855	8.55
53.00	367	3.67
54.00	274	2.74
55.00	144	1.44
56.05	16	0.16
57.00	33	0.33
58.00	11	0.11
59.00	28	0.28
60.05	30	0.30
61.05	7	0.07
61.95	20	0.20
63.00	53	0.53
64.00	223	2.23
65.05	60	0.60
66.05	230	2.30
67.05	194	1.94
68.05	39	0.39
69.05	10	0.10
70.15	6	0.06
71.15	4	0.04
72.05	7	0.07
73.10	14	0.14
74.05	9	0.09
75.05	48	0.48
76.05	64	0.64
77.05	24	0.24
78.10	67	0.67
79.10	88	0.88
80.10	512	5.12
81.05	1558	15.58
82.05	202	2.02
83.05	84	0.84
84.05	13	0.13
85.05	84	0.84
86.05	3	0.03
87.05	6	0.06
88.05	1	0.01
89.00	1	0.01
90.00	1	0.01
91.05	8	0.08
92.15	4	0.04
93.10	44	0.44
93.95	4	0.04
95.00	4	0.04
96.05	1	0.01
97.00	5	0.05
97.95	2	0.02
99.15	3	0.03
100.05	169	1.69
101.10	8	0.08
101.85	4	0.04
103.05	9	0.09
104.05	18	0.18
105.05	23	0.23
106.15	25	0.25
107.10	628	6.28
108.10	8813	88.13
109.10	653	6.53
110.10	21	0.21
111.05	1	0.01
112.10	0	0.00
112.80	0	0.00
113.80	2	0.02
114.80	0	0.00
115.80	0	0.00
116.80	0	0.00
117.80	0	0.00
118.80	0	0.00
119.80	0	0.00
120.80	0	0.00
121.75	3	0.03
123.80	0	0.00
124.80	0	0.00
126.10	2	0.02
127.10	0	0.00
128.10	0	0.00
129.10	0	0.00
130.10	0	0.00
131.60	1	0.01
132.60	0	0.00
133.60	0	0.00
134.60	0	0.00
135.60	0	0.00
136.60	1	0.01
137.60	0	0.00
138.60	0	0.00
139.60	0	0.00
140.60	0	0.00
141.60	0	0.00
142.60	0	0.00
143.60	0	0.00
144.60	0	0.00
145.60	0	0.00
146.60	0	0.00
147.60	1	0.01
148.60	0	0.00
149.60	0	0.00
150.60	0	0.00
151.60	0	0.00
152.60	0	0.00
153.60	0	0.00
154.60	0	0.00
155.60	0	0.00
156.60	0	0.00
157.60	0	0.00
158.60	0	0.00
159.60	0	0.00
160.60	0	0.00
161.60	0	0.00
162.60	0	0.00
163.60	0	0.00
164.85	1	0.01
165.80	0	0.00
166.80	0	0.00
167.80	0	0.00
168.80	0	0.00
169.80	0	0.00
170.80	0	0.00
171.80	0	0.00
172.80	0	0.00
173.80	0	0.00
174.80	0	0.00
175.80	0	0.00
176.80	0	0.00
177.80	0	0.00
178.80	0	0.00
179.80	0	0.00
180.80	0	0.00
181.80	0	0.00
182.80	0	0.00
183.80	0	0.00
184.80	0	0.00
185.80	0	0.00
186.80	0	0.00
187.80	0	0.00
188.80	0	0.00
189.80	0	0.00
190.80	0	0.00
191.80	0	0.00
193.00	1	0.01
194.00	0	0.00
195.00	0	0.00
196.00	0	0.00
197.00	0	0.00
198.00	0	0.00
199.00	0	0.00
200.00	0	0.00
201.00	0	0.00
202.00	0	0.00
203.00	0	0.00
204.00	0	0.00
205.00	0	0.00
206.90	3	0.03
207.90	0	0.00
208.90	0	0.00
209.90	0	0.00
210.90	0	0.00
211.90	0	0.00
212.90	0	0.00
213.90	0	0.00
214.90	0	0.00
215.90	0	0.00
216.90	0	0.00
217.90	0	0.00
218.90	0	0.00
219.90	0	0.00
220.90	0	0.00
221.90	0	0.00
222.90	0	0.00
223.90	0	0.00
224.90	0	0.00
225.90	0	0.00
226.90	0	0.00
227.90	0	0.00
228.90	0	0.00
229.90	0	0.00
230.90	0	0.00
231.90	0	0.00
232.90	0	0.00
233.90	0	0.00
234.90	0	0.00
235.90	0	0.00
236.90	0	0.00
237.90	0	0.00
238.90	0	0.00
239.90	0	0.00
240.90	0	0.00
241.90	0	0.00
242.90	0	0.00
243.90	0	0.00
244.90	0	0.00
245.90	0	0.00
246.90	0	0.00
247.90	0	0.00
248.90	0	0.00
249.90	0	0.00
250.90	0	0.00
251.90	0	0.00
252.90	0	0.00
253.90	0	0.00
254.90	0	0.00
255.90	0	0.00
256.90	0	0.00
257.90	0	0.00
258.90	0	0.00
259.90	0	0.00
260.90	0	0.00
261.90	0	0.00
262.90	0	0.00
263.90	0	0.00
264.90	0	0.00
265.90	0	0.00
266.80	2	0.02
267.80	1	0.01
268.80	0	0.00
269.80	0	0.00
270.80	0	0.00
271.80	0	0.00
272.80	0	0.00
273.80	0	0.00
274.80	0	0.00
275.80	0	0.00
276.80	0	0.00
277.80	0	0.00
278.80	0	0.00
281.00	1	0.01
282.00	1	0.01
283.00	1	0.01
284.00	0	0.00
285.00	0	0.00
286.00	0	0.00
287.00	0	0.00
288.00	0	0.00
289.00	0	0.00
290.00	0	0.00
291.00	0	0.00
292.00	0	0.00
294.00	0	0.00
295.00	0	0.00
296.00	0	0.00
297.00	0	0.00
298.00	0	0.00
299.00	0	0.00
300.00	0	0.00
