# Supplementary material for: Chemical cues of female fertility states in a non-human primate
Source: Sci Rep. 2019 Sep 23;9:13716. doi: 10.1038/s41598-019-50063-w (PMC6757047; doi:10.1038/s41598-019-50063-w)
Supplement: Supplementary file 1 — Dataset 1 [file 41598_2019_50063_MOESM1_ESM.zip › Supplementary Data S08_Benzaldehyde.txt]

[MS Spectrum]
# of Peaks	270
Raw Spectrum	9.210 (scan : 2704)
Background	No Background Spectrum
Base Peak	m/z 106.05 (Inten : 10,000)
Event#	1
m/z	Absolute Intensity	Relative Intensity
30.05	8	0.08
31.05	12	0.12
32.00	15	0.15
33.10	1	0.01
34.10	0	0.00
35.00	0	0.00
36.05	30	0.30
37.00	281	2.81
38.00	396	3.96
39.00	718	7.18
40.00	39	0.39
41.00	65	0.65
42.05	24	0.24
43.00	92	0.92
44.00	27	0.27
45.00	25	0.25
46.00	2	0.02
47.05	10	0.10
48.05	29	0.29
49.00	317	3.17
50.00	2711	27.11
51.00	4992	49.92
52.00	1244	12.44
52.95	190	1.90
53.95	9	0.09
55.05	31	0.31
56.05	15	0.15
57.10	26	0.26
58.05	24	0.24
59.00	13	0.13
60.00	38	0.38
61.00	165	1.65
62.00	219	2.19
63.00	312	3.12
64.00	39	0.39
65.00	58	0.58
66.00	12	0.12
67.00	20	0.20
68.00	11	0.11
69.05	10	0.10
70.00	7	0.07
71.00	4	0.04
72.05	18	0.18
73.00	227	2.27
74.00	887	8.87
75.00	424	4.24
76.05	567	5.67
77.05	9918	99.18
78.05	1675	16.75
79.05	136	1.36
80.05	18	0.18
81.00	9	0.09
82.00	2	0.02
83.05	8	0.08
84.00	21	0.21
85.00	39	0.39
86.00	44	0.44
87.00	24	0.24
88.05	9	0.09
89.05	90	0.90
90.05	18	0.18
91.05	193	1.93
92.05	77	0.77
93.05	157	1.57
94.05	13	0.13
95.05	3	0.03
96.05	3	0.03
97.10	4	0.04
98.00	3	0.03
99.15	4	0.04
100.05	1	0.01
101.05	9	0.09
102.05	10	0.10
103.05	42	0.42
104.05	90	0.90
105.05	9357	93.57
106.05	10000	100.00
107.05	751	7.51
108.05	49	0.49
109.10	4	0.04
110.05	1	0.01
111.00	1	0.01
112.00	0	0.00
113.05	3	0.03
114.15	3	0.03
115.05	136	1.36
116.05	23	0.23
117.05	312	3.12
118.05	225	2.25
119.05	54	0.54
120.05	3	0.03
121.10	18	0.18
122.15	3	0.03
123.10	0	0.00
124.10	0	0.00
125.10	0	0.00
126.10	1	0.01
127.10	0	0.00
128.10	0	0.00
129.10	0	0.00
130.10	0	0.00
131.10	1	0.01
132.15	1	0.01
133.20	3	0.03
134.20	0	0.00
135.15	1	0.01
136.10	12	0.12
137.20	2	0.02
138.20	0	0.00
139.20	0	0.00
140.20	0	0.00
141.20	0	0.00
142.20	0	0.00
143.20	0	0.00
144.20	0	0.00
145.20	1	0.01
146.10	0	0.00
147.10	24	0.24
148.05	3	0.03
149.05	1	0.01
150.10	1	0.01
151.10	0	0.00
152.10	0	0.00
153.10	0	0.00
154.10	0	0.00
155.10	1	0.01
156.10	0	0.00
157.10	0	0.00
158.10	0	0.00
159.10	0	0.00
160.15	1	0.01
161.10	86	0.86
162.10	9	0.09
163.10	5	0.05
164.05	1	0.01
165.10	0	0.00
166.10	0	0.00
167.10	0	0.00
168.10	0	0.00
169.10	0	0.00
170.10	0	0.00
171.10	1	0.01
172.10	0	0.00
173.10	0	0.00
174.10	0	0.00
175.10	0	0.00
176.10	0	0.00
177.05	1	0.01
178.10	0	0.00
179.10	0	0.00
180.10	0	0.00
181.10	0	0.00
182.10	0	0.00
183.10	0	0.00
184.10	0	0.00
185.10	0	0.00
186.10	0	0.00
187.10	0	0.00
188.10	0	0.00
189.10	0	0.00
189.90	0	0.00
190.90	1	0.01
191.80	0	0.00
192.80	1	0.01
193.80	0	0.00
194.80	0	0.00
195.80	0	0.00
196.80	0	0.00
197.80	0	0.00
198.80	0	0.00
199.80	0	0.00
200.80	0	0.00
201.80	0	0.00
202.80	0	0.00
203.80	0	0.00
204.80	0	0.00
205.80	0	0.00
207.05	7	0.07
208.00	1	0.01
209.00	1	0.01
210.00	0	0.00
211.00	0	0.00
212.00	0	0.00
213.00	0	0.00
214.00	0	0.00
215.00	0	0.00
216.00	0	0.00
217.00	0	0.00
218.00	0	0.00
219.00	0	0.00
220.00	0	0.00
221.00	0	0.00
222.00	0	0.00
223.00	0	0.00
224.00	0	0.00
226.00	0	0.00
227.00	0	0.00
228.00	0	0.00
229.00	0	0.00
230.00	0	0.00
231.00	0	0.00
232.00	0	0.00
233.00	0	0.00
234.00	0	0.00
235.00	0	0.00
236.00	0	0.00
237.00	0	0.00
238.00	0	0.00
239.00	0	0.00
240.00	0	0.00
241.00	0	0.00
242.00	0	0.00
243.00	0	0.00
244.00	0	0.00
245.00	0	0.00
246.00	0	0.00
247.00	0	0.00
248.00	0	0.00
249.00	0	0.00
250.00	0	0.00
251.00	0	0.00
252.00	0	0.00
253.00	0	0.00
254.00	0	0.00
255.00	0	0.00
256.00	0	0.00
257.00	0	0.00
258.00	0	0.00
259.00	0	0.00
260.00	0	0.00
261.00	0	0.00
262.00	0	0.00
263.00	0	0.00
264.00	0	0.00
265.00	1	0.01
266.10	0	0.00
267.05	3	0.03
268.10	0	0.00
269.10	1	0.01
270.10	0	0.00
271.10	0	0.00
272.10	0	0.00
273.10	0	0.00
274.10	0	0.00
275.10	0	0.00
276.10	0	0.00
277.10	0	0.00
278.10	0	0.00
279.10	0	0.00
280.10	0	0.00
281.10	2	0.02
282.10	0	0.00
283.10	0	0.00
284.10	0	0.00
285.10	0	0.00
286.10	0	0.00
287.10	0	0.00
288.10	0	0.00
289.10	1	0.01
290.10	0	0.00
291.10	0	0.00
292.10	0	0.00
293.10	0	0.00
294.10	0	0.00
295.10	0	0.00
296.10	0	0.00
297.10	0	0.00
298.10	0	0.00
299.10	0	0.00
300.10	0	0.00
