# Supplementary material for: Chemical cues of female fertility states in a non-human primate
Source: Sci Rep. 2019 Sep 23;9:13716. doi: 10.1038/s41598-019-50063-w (PMC6757047; doi:10.1038/s41598-019-50063-w)
Supplement: Supplementary file 1 — Dataset 1 [file 41598_2019_50063_MOESM1_ESM.zip › Supplementary Data S09_6-methyl-5-hepten-2-one.txt]

[MS Spectrum]
# of Peaks	181
Raw Spectrum	10.057 -> 10.063 (scan : 2958 -> 2960)
Background	10.017 <-> 10.127 (scan : 2946 <-> 2979)
Base Peak	m/z 43.00 (Inten : 10,000)
Event#	1
m/z	Absolute Intensity	Relative Intensity
29.95	18	0.18
30.95	55	0.55
32.00	1	0.01
33.05	3	0.03
34.00	1	0.01
35.00	0	0.00
35.95	2	0.02
36.95	66	0.66
38.00	246	2.46
38.95	2588	25.88
40.00	508	5.08
41.00	5631	56.31
42.00	731	7.31
43.00	10000	100.00
44.00	244	2.44
45.00	103	1.03
46.05	5	0.05
46.95	10	0.10
47.75	3	0.03
48.95	23	0.23
49.95	228	2.28
51.00	447	4.47
52.00	174	1.74
53.00	1101	11.01
54.05	215	2.15
55.00	3670	36.70
56.05	737	7.37
57.00	361	3.61
58.05	1452	14.52
59.05	123	1.23
60.00	7	0.07
61.00	22	0.22
62.00	69	0.69
63.00	147	1.47
64.05	19	0.19
65.00	392	3.92
66.05	218	2.18
67.05	1921	19.21
68.05	1091	10.91
69.10	2882	28.82
70.05	185	1.85
71.05	1097	10.97
72.10	86	0.86
73.05	27	0.27
74.00	9	0.09
75.00	16	0.16
75.95	4	0.04
77.05	286	2.86
78.05	51	0.51
79.05	223	2.23
80.10	33	0.33
81.10	153	1.53
82.15	146	1.46
83.05	776	7.76
84.10	117	1.17
85.05	37	0.37
86.00	10	0.10
87.05	3	0.03
89.10	14	0.14
90.15	7	0.07
91.05	269	2.69
92.15	54	0.54
93.10	1541	15.41
94.05	375	3.75
95.10	61	0.61
95.95	36	0.36
97.00	71	0.71
98.05	16	0.16
99.10	5	0.05
100.05	1	0.01
101.10	5	0.05
102.05	11	0.11
103.10	33	0.33
104.10	6	0.06
105.10	41	0.41
106.05	1	0.01
107.15	58	0.58
108.10	3440	34.40
109.10	346	3.46
110.15	26	0.26
111.10	1143	11.43
112.10	119	1.19
113.10	3	0.03
114.05	1	0.01
115.05	32	0.32
116.10	3	0.03
117.05	63	0.63
118.10	94	0.94
119.15	23	0.23
119.95	18	0.18
120.75	3	0.03
121.80	1	0.01
122.95	8	0.08
124.10	1	0.01
125.05	4	0.04
126.15	294	2.94
127.15	24	0.24
128.05	1	0.01
132.20	0	0.00
134.10	1	0.01
136.10	0	0.00
138.10	0	0.00
139.10	1	0.01
140.10	0	0.00
144.10	0	0.00
145.10	0	0.00
146.10	0	0.00
147.30	1	0.01
149.10	0	0.00
151.10	0	0.00
152.10	3	0.03
154.10	0	0.00
162.30	0	0.00
163.10	1	0.01
167.30	0	0.00
169.10	0	0.00
170.10	0	0.00
173.10	0	0.00
174.10	1	0.01
176.10	0	0.00
177.30	2	0.02
179.30	1	0.01
180.10	0	0.00
184.10	0	0.00
185.10	0	0.00
186.10	0	0.00
190.10	0	0.00
192.10	0	0.00
195.30	0	0.00
198.30	0	0.00
202.10	0	0.00
205.10	0	0.00
206.00	0	0.00
207.00	6	0.06
208.05	3	0.03
209.00	0	0.00
210.00	2	0.02
211.00	2	0.02
215.00	0	0.00
217.00	0	0.00
218.00	0	0.00
219.00	0	0.00
220.00	0	0.00
221.00	2	0.02
222.00	0	0.00
225.00	0	0.00
227.00	0	0.00
231.00	0	0.00
232.00	0	0.00
233.00	0	0.00
237.00	0	0.00
239.00	0	0.00
240.00	0	0.00
241.00	0	0.00
242.00	0	0.00
244.00	0	0.00
245.00	0	0.00
247.00	0	0.00
248.00	0	0.00
254.00	0	0.00
258.00	0	0.00
259.00	0	0.00
260.00	0	0.00
261.00	0	0.00
267.00	6	0.06
269.15	0	0.00
272.10	0	0.00
277.10	0	0.00
279.00	0	0.00
281.80	0	0.00
286.10	0	0.00
287.10	0	0.00
287.80	0	0.00
288.80	0	0.00
289.80	0	0.00
291.80	0	0.00
294.00	0	0.00
294.80	1	0.01
296.15	4	0.04
297.10	1	0.01
300.10	0	0.00
