# Supplementary material for: Chemical cues of female fertility states in a non-human primate
Source: Sci Rep. 2019 Sep 23;9:13716. doi: 10.1038/s41598-019-50063-w (PMC6757047; doi:10.1038/s41598-019-50063-w)
Supplement: Supplementary file 1 — Dataset 1 [file 41598_2019_50063_MOESM1_ESM.zip › Supplementary Data S10_Benzenemethanol.txt]

[MS Spectrum]
# of Peaks	270
Raw Spectrum	11.167 (scan : 3291)
Background	No Background Spectrum
Base Peak	m/z 79.05 (Inten : 10,000)
Event#	1
m/z	Absolute Intensity	Relative Intensity
30.05	75	0.75
31.05	566	5.66
32.00	22	0.22
33.05	9	0.09
34.20	1	0.01
35.00	0	0.00
36.05	12	0.12
37.05	203	2.03
38.05	431	4.31
39.05	1427	14.27
40.00	135	1.35
41.05	114	1.14
42.00	81	0.81
43.05	485	4.85
44.05	243	2.43
45.05	42	0.42
45.95	7	0.07
47.00	3	0.03
48.05	12	0.12
49.05	181	1.81
50.00	1664	16.64
51.00	3275	32.75
52.05	887	8.87
53.05	897	8.97
53.95	120	1.20
55.00	108	1.08
56.05	14	0.14
57.00	12	0.12
58.05	3	0.03
59.05	5	0.05
60.05	81	0.81
61.00	680	6.80
62.00	472	4.72
63.00	952	9.52
64.05	196	1.96
65.05	1056	10.56
66.05	96	0.96
67.00	16	0.16
68.00	27	0.27
69.05	6	0.06
70.05	2	0.02
70.95	4	0.04
72.05	9	0.09
73.00	114	1.14
74.00	489	4.89
75.05	226	2.26
76.05	293	2.93
77.05	7498	74.98
78.05	1545	15.45
79.05	10000	100.00
80.05	1125	11.25
81.05	89	0.89
82.05	7	0.07
82.95	2	0.02
84.00	15	0.15
85.00	51	0.51
86.00	75	0.75
87.00	50	0.50
88.05	20	0.20
89.05	886	8.86
90.05	762	7.62
91.05	1542	15.42
92.05	126	1.26
93.00	8	0.08
94.05	3	0.03
95.00	1	0.01
96.10	0	0.00
97.10	1	0.01
98.05	5	0.05
99.05	6	0.06
100.05	1	0.01
101.00	3	0.03
102.05	1	0.01
103.05	4	0.04
104.05	6	0.06
105.00	352	3.52
106.05	123	1.23
107.05	5679	56.79
108.05	8769	87.69
109.05	635	6.35
110.05	41	0.41
111.05	2	0.02
112.10	0	0.00
113.10	0	0.00
114.10	0	0.00
115.10	1	0.01
116.00	0	0.00
117.05	4	0.04
118.10	1	0.01
119.05	1	0.01
120.10	9	0.09
121.30	1	0.01
122.30	0	0.00
123.30	0	0.00
124.30	0	0.00
125.30	0	0.00
126.30	0	0.00
127.30	0	0.00
128.30	0	0.00
129.30	0	0.00
130.30	0	0.00
131.30	0	0.00
132.10	0	0.00
133.05	2	0.02
134.10	0	0.00
135.10	0	0.00
136.10	0	0.00
137.10	0	0.00
138.10	0	0.00
139.10	0	0.00
140.10	0	0.00
141.10	0	0.00
142.10	0	0.00
143.10	0	0.00
144.10	0	0.00
145.10	0	0.00
146.10	0	0.00
147.10	1	0.01
148.10	0	0.00
149.10	0	0.00
149.90	0	0.00
150.95	1	0.01
151.90	0	0.00
152.90	0	0.00
153.90	0	0.00
154.90	0	0.00
155.90	0	0.00
156.90	0	0.00
157.90	0	0.00
158.90	0	0.00
159.90	0	0.00
160.90	0	0.00
161.90	0	0.00
162.90	0	0.00
163.90	0	0.00
164.90	0	0.00
165.90	0	0.00
166.90	0	0.00
167.90	0	0.00
168.90	0	0.00
169.90	0	0.00
170.90	0	0.00
171.90	0	0.00
172.90	0	0.00
173.90	0	0.00
174.90	0	0.00
175.90	0	0.00
176.90	0	0.00
177.90	0	0.00
178.90	0	0.00
179.90	0	0.00
180.90	0	0.00
181.90	0	0.00
182.90	0	0.00
183.90	0	0.00
184.90	0	0.00
185.90	0	0.00
186.90	0	0.00
187.90	0	0.00
188.90	0	0.00
189.90	0	0.00
190.90	1	0.01
191.90	0	0.00
192.90	0	0.00
193.90	0	0.00
194.90	0	0.00
195.90	0	0.00
196.90	0	0.00
197.90	0	0.00
198.90	0	0.00
199.90	0	0.00
200.90	0	0.00
201.90	0	0.00
202.90	0	0.00
203.90	0	0.00
204.90	0	0.00
205.90	0	0.00
207.10	1	0.01
208.10	0	0.00
209.10	0	0.00
210.10	0	0.00
211.10	0	0.00
212.10	0	0.00
213.10	0	0.00
214.10	0	0.00
215.10	0	0.00
216.10	0	0.00
217.10	0	0.00
218.10	0	0.00
219.10	0	0.00
220.10	0	0.00
221.10	0	0.00
222.10	0	0.00
223.10	0	0.00
224.10	0	0.00
225.10	0	0.00
226.10	0	0.00
227.10	0	0.00
228.10	0	0.00
229.10	0	0.00
230.10	0	0.00
231.10	0	0.00
232.10	0	0.00
233.10	0	0.00
234.10	0	0.00
235.10	0	0.00
236.10	0	0.00
237.10	0	0.00
238.10	0	0.00
239.10	0	0.00
240.10	0	0.00
241.10	0	0.00
242.10	0	0.00
243.10	0	0.00
244.10	0	0.00
245.10	0	0.00
246.10	0	0.00
247.10	0	0.00
248.10	0	0.00
249.10	0	0.00
250.10	0	0.00
251.10	0	0.00
252.10	0	0.00
253.10	0	0.00
254.10	0	0.00
256.10	0	0.00
257.10	0	0.00
258.10	0	0.00
259.10	0	0.00
260.10	0	0.00
261.10	0	0.00
262.10	0	0.00
263.10	0	0.00
264.10	0	0.00
265.10	0	0.00
266.10	0	0.00
267.10	0	0.00
268.10	0	0.00
269.10	0	0.00
270.10	0	0.00
271.10	0	0.00
272.10	0	0.00
273.10	0	0.00
274.10	0	0.00
275.10	0	0.00
276.10	0	0.00
277.10	0	0.00
278.10	0	0.00
279.10	0	0.00
280.10	0	0.00
281.10	1	0.01
282.10	0	0.00
283.05	1	0.01
284.00	0	0.00
285.00	0	0.00
286.00	0	0.00
287.00	0	0.00
288.00	0	0.00
289.00	0	0.00
290.00	0	0.00
291.00	0	0.00
292.00	0	0.00
293.00	0	0.00
294.00	0	0.00
295.00	0	0.00
296.00	0	0.00
297.00	0	0.00
298.00	0	0.00
299.00	0	0.00
300.00	0	0.00
