# Supplementary material for: Chemical cues of female fertility states in a non-human primate
Source: Sci Rep. 2019 Sep 23;9:13716. doi: 10.1038/s41598-019-50063-w (PMC6757047; doi:10.1038/s41598-019-50063-w)
Supplement: Supplementary file 1 — Dataset 1 [file 41598_2019_50063_MOESM1_ESM.zip › Supplementary Data S11_D-Limonene.txt]

[MS Spectrum]
# of Peaks	271
Raw Spectrum	11.550 (scan : 3406)
Background	No Background Spectrum
Base Peak	m/z 68.05 (Inten : 10,000)
Event#	1
m/z	Absolute Intensity	Relative Intensity
30.05	57	0.57
31.05	76	0.76
31.95	86	0.86
33.00	2	0.02
34.00	1	0.01
35.00	1	0.01
36.00	3	0.03
37.00	27	0.27
38.05	149	1.49
39.00	2449	24.49
40.05	709	7.09
41.00	2186	21.86
42.05	411	4.11
43.00	423	4.23
44.00	113	1.13
45.05	66	0.66
46.00	6	0.06
47.00	3	0.03
48.00	2	0.02
49.05	18	0.18
50.00	222	2.22
51.00	775	7.75
52.05	382	3.82
53.05	2304	23.04
54.05	206	2.06
55.05	861	8.61
56.05	107	1.07
57.05	143	1.43
58.05	113	1.13
59.05	92	0.92
59.95	46	0.46
60.95	67	0.67
62.05	97	0.97
63.00	280	2.80
64.00	96	0.96
65.05	974	9.74
66.05	475	4.75
67.05	8913	89.13
68.05	10000	100.00
69.05	815	8.15
70.05	84	0.84
71.05	46	0.46
72.15	7	0.07
73.10	131	1.31
74.05	61	0.61
75.05	42	0.42
76.05	54	0.54
77.05	2126	21.26
78.05	576	5.76
79.05	4144	41.44
80.05	1366	13.66
81.05	1013	10.13
82.05	233	2.33
83.10	65	0.65
84.05	44	0.44
85.05	29	0.29
86.05	28	0.28
86.95	29	0.29
88.15	8	0.08
89.05	58	0.58
90.05	57	0.57
91.05	2497	24.97
92.05	2500	25.00
93.05	6782	67.82
94.05	3478	34.78
95.05	818	8.18
96.05	73	0.73
97.00	19	0.19
98.00	17	0.17
99.05	18	0.18
100.00	6	0.06
101.05	9	0.09
102.00	31	0.31
103.00	158	1.58
104.10	62	0.62
105.05	631	6.31
106.10	241	2.41
107.05	2001	20.01
108.05	621	6.21
109.10	65	0.65
109.95	15	0.15
111.05	26	0.26
112.05	8	0.08
113.00	12	0.12
113.95	7	0.07
115.00	110	1.10
116.00	27	0.27
117.15	72	0.72
118.15	8	0.08
119.10	125	1.25
120.15	72	0.72
121.10	2092	20.92
122.05	205	2.05
123.10	9	0.09
124.10	1	0.01
124.85	5	0.05
125.85	6	0.06
126.85	9	0.09
128.05	11	0.11
129.05	7	0.07
130.00	1	0.01
131.00	6	0.06
132.00	3	0.03
133.05	14	0.14
134.15	8	0.08
135.15	62	0.62
136.10	2030	20.30
137.10	193	1.93
138.05	12	0.12
139.30	10	0.10
140.30	2	0.02
141.30	4	0.04
142.30	1	0.01
143.30	0	0.00
144.30	1	0.01
145.30	1	0.01
145.90	1	0.01
146.90	19	0.19
147.90	1	0.01
148.90	1	0.01
149.90	1	0.01
150.90	2	0.02
151.90	1	0.01
152.90	1	0.01
154.30	12	0.12
155.30	2	0.02
156.30	1	0.01
157.30	1	0.01
158.30	1	0.01
159.30	0	0.00
160.30	1	0.01
161.30	2	0.02
162.30	1	0.01
163.30	0	0.00
164.30	1	0.01
165.30	2	0.02
166.30	2	0.02
167.30	1	0.01
168.30	1	0.01
169.30	2	0.02
170.30	1	0.01
171.30	0	0.00
172.30	1	0.01
173.30	0	0.00
174.30	1	0.01
175.30	0	0.00
176.30	1	0.01
177.30	0	0.00
178.30	1	0.01
179.30	1	0.01
180.30	2	0.02
181.30	0	0.00
182.30	1	0.01
183.30	1	0.01
184.30	1	0.01
185.30	0	0.00
186.30	1	0.01
187.30	4	0.04
188.30	0	0.00
189.30	0	0.00
190.30	1	0.01
191.30	4	0.04
192.30	1	0.01
193.30	2	0.02
194.30	0	0.00
195.30	4	0.04
196.30	1	0.01
197.30	1	0.01
198.30	1	0.01
199.30	0	0.00
200.30	0	0.00
201.30	1	0.01
202.30	0	0.00
203.30	0	0.00
204.30	0	0.00
205.30	1	0.01
206.00	2	0.02
207.05	28	0.28
207.95	7	0.07
209.00	9	0.09
210.00	4	0.04
211.00	1	0.01
212.00	2	0.02
213.00	2	0.02
214.00	1	0.01
215.00	1	0.01
216.00	1	0.01
217.00	0	0.00
218.00	0	0.00
219.00	0	0.00
220.00	1	0.01
221.00	5	0.05
222.00	2	0.02
223.00	1	0.01
224.00	0	0.00
225.00	3	0.03
226.00	1	0.01
227.00	1	0.01
228.00	0	0.00
229.00	1	0.01
230.00	0	0.00
231.00	1	0.01
232.00	1	0.01
233.00	0	0.00
234.00	0	0.00
235.00	1	0.01
236.00	0	0.00
237.00	1	0.01
238.00	1	0.01
239.00	1	0.01
240.00	0	0.00
241.00	0	0.00
242.00	0	0.00
243.00	0	0.00
244.00	1	0.01
245.00	0	0.00
246.00	0	0.00
247.00	1	0.01
248.00	3	0.03
249.00	6	0.06
250.00	1	0.01
251.00	5	0.05
252.00	2	0.02
253.00	2	0.02
254.00	1	0.01
255.00	0	0.00
256.00	0	0.00
257.00	1	0.01
258.00	0	0.00
259.00	0	0.00
260.00	0	0.00
261.00	0	0.00
262.00	0	0.00
263.00	1	0.01
264.00	1	0.01
265.00	2	0.02
266.00	1	0.01
266.90	11	0.11
267.90	5	0.05
268.90	5	0.05
269.90	1	0.01
270.90	1	0.01
271.90	0	0.00
272.90	0	0.00
273.90	0	0.00
274.90	0	0.00
275.90	0	0.00
276.90	0	0.00
277.90	1	0.01
278.90	4	0.04
279.90	2	0.02
281.15	21	0.21
282.10	8	0.08
283.10	4	0.04
284.10	0	0.00
285.10	3	0.03
286.10	0	0.00
287.10	1	0.01
288.10	1	0.01
289.10	0	0.00
290.10	1	0.01
291.10	1	0.01
292.10	1	0.01
293.10	1	0.01
294.10	1	0.01
295.10	1	0.01
296.10	1	0.01
297.10	1	0.01
298.10	1	0.01
299.10	2	0.02
300.10	0	0.00
