# Supplementary material for: Chemical cues of female fertility states in a non-human primate
Source: Sci Rep. 2019 Sep 23;9:13716. doi: 10.1038/s41598-019-50063-w (PMC6757047; doi:10.1038/s41598-019-50063-w)
Supplement: Supplementary file 1 — Dataset 1 [file 41598_2019_50063_MOESM1_ESM.zip › Supplementary Data S12_1-Octanol.txt]

[MS Spectrum]
# of Peaks	271
Raw Spectrum	12.423 (scan : 3668)
Background	No Background Spectrum
Base Peak	m/z 56.00 (Inten : 10,000)
Event#	1
m/z	Absolute Intensity	Relative Intensity
30.05	439	4.39
31.00	3744	37.44
31.95	527	5.27
33.00	22	0.22
34.00	6	0.06
35.00	4	0.04
36.00	22	0.22
37.05	61	0.61
38.05	135	1.35
39.00	2506	25.06
40.00	633	6.33
41.00	7763	77.63
42.00	4451	44.51
43.05	5911	59.11
44.00	1598	15.98
45.00	882	8.82
45.95	65	0.65
47.00	37	0.37
48.00	12	0.12
49.00	24	0.24
49.95	129	1.29
51.00	291	2.91
52.05	120	1.20
53.00	731	7.31
54.05	824	8.24
55.05	8585	85.85
56.00	10000	100.00
57.00	3776	37.76
58.05	332	3.32
59.00	390	3.90
60.05	191	1.91
61.05	189	1.89
62.00	84	0.84
63.15	97	0.97
64.05	40	0.40
65.00	183	1.83
65.95	86	0.86
67.05	1054	10.54
68.10	1969	19.69
69.10	6451	64.51
70.10	5846	58.46
71.05	723	7.23
72.15	125	1.25
73.10	450	4.50
74.00	138	1.38
75.05	66	0.66
75.95	76	0.76
77.05	336	3.36
78.10	127	1.27
79.10	344	3.44
80.05	141	1.41
81.15	203	2.03
82.10	951	9.51
83.10	3833	38.33
84.10	3658	36.58
85.05	396	3.96
86.00	24	0.24
87.05	74	0.74
88.05	143	1.43
88.95	93	0.93
90.05	60	0.60
91.00	118	1.18
92.00	33	0.33
93.05	50	0.50
94.05	81	0.81
95.00	309	3.09
96.10	172	1.72
97.10	368	3.68
98.15	72	0.72
99.05	80	0.80
100.10	42	0.42
101.10	31	0.31
102.05	31	0.31
102.95	49	0.49
104.05	50	0.50
105.00	86	0.86
106.05	86	0.86
107.10	441	4.41
108.05	561	5.61
109.00	90	0.90
110.05	59	0.59
111.05	84	0.84
112.05	121	1.21
113.00	45	0.45
114.00	19	0.19
115.00	43	0.43
116.00	13	0.13
117.10	67	0.67
118.10	23	0.23
119.10	37	0.37
120.00	57	0.57
121.00	20	0.20
121.95	33	0.33
122.95	123	1.23
124.20	52	0.52
125.20	27	0.27
126.20	19	0.19
127.20	12	0.12
128.20	10	0.10
129.20	6	0.06
130.20	24	0.24
131.20	20	0.20
132.20	14	0.14
133.20	23	0.23
134.20	12	0.12
135.20	18	0.18
136.20	19	0.19
137.00	22	0.22
138.00	49	0.49
139.00	7	0.07
140.00	7	0.07
141.00	3	0.03
142.00	3	0.03
143.00	9	0.09
144.00	5	0.05
145.00	3	0.03
146.00	3	0.03
147.00	31	0.31
148.00	7	0.07
149.00	20	0.20
150.00	11	0.11
150.90	38	0.38
151.90	12	0.12
152.90	6	0.06
153.90	18	0.18
154.90	4	0.04
155.90	2	0.02
156.90	2	0.02
157.90	2	0.02
158.90	2	0.02
159.90	3	0.03
160.90	4	0.04
161.90	5	0.05
162.90	14	0.14
163.90	7	0.07
164.90	5	0.05
165.90	16	0.16
166.90	6	0.06
167.90	3	0.03
168.90	4	0.04
169.90	2	0.02
170.90	2	0.02
171.90	4	0.04
172.90	2	0.02
173.90	3	0.03
174.90	3	0.03
175.90	3	0.03
176.90	16	0.16
177.90	18	0.18
178.90	8	0.08
179.90	3	0.03
180.90	4	0.04
181.90	3	0.03
182.90	1	0.01
183.90	1	0.01
184.90	2	0.02
185.90	3	0.03
186.90	3	0.03
187.90	2	0.02
188.90	10	0.10
189.90	3	0.03
190.90	12	0.12
191.90	9	0.09
192.90	23	0.23
193.90	3	0.03
194.90	3	0.03
195.90	4	0.04
196.90	3	0.03
197.90	2	0.02
198.90	2	0.02
199.90	3	0.03
200.90	3	0.03
201.90	4	0.04
202.90	2	0.02
203.90	4	0.04
204.90	12	0.12
205.90	10	0.10
207.05	182	1.82
208.00	30	0.30
209.00	18	0.18
210.00	3	0.03
211.00	13	0.13
212.00	5	0.05
213.00	11	0.11
214.00	1	0.01
215.00	8	0.08
216.00	6	0.06
217.00	3	0.03
218.00	4	0.04
219.00	4	0.04
220.00	5	0.05
221.05	43	0.43
222.10	4	0.04
223.10	17	0.17
224.10	5	0.05
225.10	0	0.00
226.10	3	0.03
227.10	1	0.01
228.10	0	0.00
229.10	3	0.03
230.10	3	0.03
231.10	2	0.02
232.10	3	0.03
233.10	3	0.03
234.10	3	0.03
235.10	7	0.07
236.10	2	0.02
237.10	4	0.04
238.10	4	0.04
239.10	1	0.01
240.10	2	0.02
241.10	2	0.02
242.10	2	0.02
243.10	3	0.03
244.10	3	0.03
245.10	4	0.04
246.10	3	0.03
247.10	5	0.05
248.10	3	0.03
249.10	4	0.04
250.10	4	0.04
251.10	23	0.23
252.10	5	0.05
253.10	3	0.03
254.10	2	0.02
255.10	3	0.03
256.10	4	0.04
257.10	3	0.03
258.10	3	0.03
259.10	3	0.03
260.10	3	0.03
261.10	4	0.04
262.10	4	0.04
263.10	4	0.04
264.10	4	0.04
265.10	9	0.09
266.10	3	0.03
267.10	8	0.08
268.10	7	0.07
269.10	6	0.06
270.10	3	0.03
271.10	3	0.03
272.10	2	0.02
273.10	2	0.02
274.10	4	0.04
275.10	4	0.04
276.10	3	0.03
277.10	4	0.04
278.10	5	0.05
279.10	10	0.10
280.00	4	0.04
280.95	105	1.05
282.00	38	0.38
283.00	18	0.18
284.00	6	0.06
285.00	3	0.03
286.00	2	0.02
287.00	5	0.05
288.00	4	0.04
289.00	3	0.03
290.00	4	0.04
291.00	5	0.05
292.00	5	0.05
293.00	3	0.03
294.00	3	0.03
295.00	4	0.04
296.00	7	0.07
297.00	4	0.04
298.00	3	0.03
299.00	2	0.02
300.00	3	0.03
