# Supplementary material for: Chemical cues of female fertility states in a non-human primate
Source: Sci Rep. 2019 Sep 23;9:13716. doi: 10.1038/s41598-019-50063-w (PMC6757047; doi:10.1038/s41598-019-50063-w)
Supplement: Supplementary file 1 — Dataset 1 [file 41598_2019_50063_MOESM1_ESM.zip › Supplementary Data S13_unknown aromatic hydrocarbon.txt]

[MS Spectrum]
# of Peaks	271
Raw Spectrum	13.037 (scan : 3852)
Background	No Background Spectrum
Base Peak	m/z 117.15 (Inten : 10,000)
Event#	1
m/z	Absolute Intensity	Relative Intensity
30.05	4	0.04
31.05	3	0.03
32.00	31	0.31
33.00	0	0.00
34.00	0	0.00
35.00	0	0.00
36.05	1	0.01
37.05	25	0.25
38.05	86	0.86
39.05	744	7.44
40.05	61	0.61
41.10	114	1.14
42.10	7	0.07
43.05	12	0.12
44.10	8	0.08
45.05	6	0.06
45.95	1	0.01
47.00	0	0.00
48.05	1	0.01
49.05	29	0.29
50.05	595	5.95
51.05	1621	16.21
52.05	269	2.69
53.05	252	2.52
54.05	44	0.44
55.05	14	0.14
56.65	30	0.30
57.55	410	4.10
58.45	185	1.85
59.45	13	0.13
60.05	4	0.04
61.05	39	0.39
62.05	168	1.68
63.05	668	6.68
64.05	406	4.06
65.05	982	9.82
66.00	111	1.11
66.95	13	0.13
68.05	2	0.02
69.10	4	0.04
70.15	2	0.02
71.10	2	0.02
72.05	2	0.02
73.05	37	0.37
74.05	277	2.77
75.05	292	2.92
76.10	370	3.70
77.05	3141	31.41
78.10	713	7.13
79.10	305	3.05
80.10	21	0.21
81.10	3	0.03
82.05	1	0.01
83.10	3	0.03
84.05	3	0.03
85.05	17	0.17
86.05	51	0.51
87.05	83	0.83
88.10	41	0.41
89.05	587	5.87
90.15	100	1.00
91.10	3124	31.24
92.10	461	4.61
93.10	28	0.28
94.15	1	0.01
95.05	1	0.01
96.05	2	0.02
97.05	7	0.07
98.05	39	0.39
99.05	17	0.17
100.10	8	0.08
101.10	80	0.80
102.10	557	5.57
103.10	620	6.20
104.10	616	6.16
105.10	3615	36.15
106.10	304	3.04
107.10	20	0.20
108.05	2	0.02
109.05	3	0.03
110.00	4	0.04
111.05	3	0.03
112.15	1	0.01
113.10	34	0.34
114.15	80	0.80
115.10	5914	59.14
116.15	1516	15.16
117.15	10000	100.00
118.10	1764	17.64
119.10	97	0.97
120.05	8	0.08
121.10	4	0.04
122.05	3	0.03
123.00	1	0.01
124.10	0	0.00
125.05	6	0.06
126.10	72	0.72
127.10	273	2.73
128.10	595	5.95
129.10	440	4.40
130.15	115	1.15
131.15	1073	10.73
132.15	8873	88.73
133.15	1028	10.28
134.15	54	0.54
135.10	120	1.20
136.10	1201	12.01
137.10	113	1.13
138.10	11	0.11
139.10	1	0.01
140.10	0	0.00
141.15	1	0.01
142.15	1	0.01
143.15	2	0.02
144.15	0	0.00
145.05	1	0.01
146.00	0	0.00
147.05	2	0.02
148.00	0	0.00
149.00	0	0.00
150.00	0	0.00
151.00	0	0.00
152.15	1	0.01
153.15	2	0.02
154.10	2	0.02
155.10	1	0.01
156.10	0	0.00
157.10	0	0.00
158.10	0	0.00
159.10	0	0.00
160.10	0	0.00
161.10	0	0.00
162.10	0	0.00
163.10	0	0.00
164.10	0	0.00
165.15	2	0.02
166.15	2	0.02
167.10	1	0.01
168.20	1	0.01
169.20	0	0.00
170.20	0	0.00
171.20	0	0.00
172.20	0	0.00
173.20	0	0.00
174.20	0	0.00
175.20	0	0.00
176.20	0	0.00
177.15	1	0.01
178.10	1	0.01
179.10	1	0.01
180.05	1	0.01
181.10	1	0.01
182.10	0	0.00
183.10	0	0.00
184.10	0	0.00
185.10	0	0.00
186.10	0	0.00
187.10	0	0.00
188.10	0	0.00
189.10	0	0.00
190.10	0	0.00
191.05	2	0.02
192.00	0	0.00
193.00	1	0.01
194.00	0	0.00
195.00	0	0.00
196.00	0	0.00
197.00	0	0.00
198.00	0	0.00
199.00	0	0.00
200.00	0	0.00
201.00	0	0.00
202.00	0	0.00
203.00	0	0.00
204.00	0	0.00
205.00	0	0.00
206.10	0	0.00
207.05	11	0.11
208.00	2	0.02
209.10	1	0.01
210.10	0	0.00
211.10	0	0.00
212.10	0	0.00
213.10	0	0.00
214.10	0	0.00
215.10	0	0.00
216.10	0	0.00
217.10	0	0.00
218.10	0	0.00
219.10	0	0.00
220.10	0	0.00
221.10	1	0.01
222.10	0	0.00
223.10	0	0.00
224.10	0	0.00
225.10	0	0.00
226.10	0	0.00
227.10	0	0.00
228.10	0	0.00
229.10	0	0.00
230.10	0	0.00
231.10	0	0.00
232.10	0	0.00
233.10	0	0.00
234.10	0	0.00
235.10	0	0.00
236.10	0	0.00
237.10	0	0.00
238.10	0	0.00
239.10	0	0.00
240.10	0	0.00
241.10	0	0.00
242.10	0	0.00
243.10	0	0.00
244.10	0	0.00
245.10	0	0.00
246.10	0	0.00
247.10	0	0.00
248.10	0	0.00
249.10	0	0.00
250.10	0	0.00
251.10	0	0.00
252.10	0	0.00
253.10	0	0.00
254.10	0	0.00
255.10	0	0.00
256.10	0	0.00
257.10	0	0.00
258.10	0	0.00
259.10	0	0.00
260.10	0	0.00
261.10	0	0.00
262.10	0	0.00
263.10	0	0.00
264.10	0	0.00
265.10	1	0.01
266.00	0	0.00
267.05	2	0.02
268.00	0	0.00
269.00	0	0.00
270.00	0	0.00
271.00	0	0.00
272.00	0	0.00
273.00	0	0.00
274.00	0	0.00
275.00	0	0.00
276.00	0	0.00
277.00	0	0.00
278.00	0	0.00
279.00	0	0.00
280.10	0	0.00
281.05	5	0.05
282.00	1	0.01
283.00	1	0.01
284.00	0	0.00
285.00	0	0.00
286.00	0	0.00
287.00	0	0.00
288.00	0	0.00
289.00	0	0.00
290.00	0	0.00
291.00	0	0.00
292.00	0	0.00
293.00	0	0.00
294.00	0	0.00
295.00	0	0.00
296.00	0	0.00
297.00	0	0.00
298.00	0	0.00
299.00	0	0.00
300.00	0	0.00
