# Supplementary material for: Chemical cues of female fertility states in a non-human primate
Source: Sci Rep. 2019 Sep 23;9:13716. doi: 10.1038/s41598-019-50063-w (PMC6757047; doi:10.1038/s41598-019-50063-w)
Supplement: Supplementary file 1 — Dataset 1 [file 41598_2019_50063_MOESM1_ESM.zip › Supplementary Data S14_unknown aromatic hydrocarbon.txt]

[MS Spectrum]
# of Peaks	131
Raw Spectrum	14.650 (scan : 4336)
Background	14.603 -> 14.677 (scan : 4322 -> 4344)
Base Peak	m/z 130.10 (Inten : 10,000)
Event#	1
m/z	Absolute Intensity	Relative Intensity
30.00	4	0.04
32.85	3	0.03
33.90	0	0.00
36.05	0	0.00
37.00	40	0.40
38.00	98	0.98
38.95	200	2.00
41.00	127	1.27
42.00	45	0.45
43.00	29	0.29
45.85	12	0.12
48.05	4	0.04
49.05	27	0.27
50.00	425	4.25
51.05	695	6.95
52.00	122	1.22
55.05	32	0.32
59.15	3	0.03
60.05	14	0.14
61.05	79	0.79
62.05	249	2.49
63.05	634	6.34
64.05	737	7.37
65.05	22	0.22
67.05	30	0.30
69.05	16	0.16
70.15	18	0.18
71.10	7	0.07
73.05	31	0.31
74.05	290	2.90
75.05	262	2.62
76.05	212	2.12
77.05	183	1.83
80.05	10	0.10
81.05	2	0.02
82.10	9	0.09
83.10	8	0.08
85.05	13	0.13
86.05	56	0.56
87.05	103	1.03
88.10	34	0.34
89.05	76	0.76
92.10	1328	13.28
93.10	85	0.85
94.00	29	0.29
95.05	22	0.22
96.10	1	0.01
97.05	43	0.43
98.05	81	0.81
99.10	35	0.35
100.15	40	0.40
101.10	149	1.49
102.10	571	5.71
106.15	45	0.45
107.10	1008	10.08
108.10	104	1.04
108.95	18	0.18
110.10	8	0.08
111.10	13	0.13
112.15	9	0.09
113.05	41	0.41
114.15	56	0.56
115.10	3645	36.45
121.15	32	0.32
122.10	363	3.63
123.10	56	0.56
124.10	13	0.13
125.15	43	0.43
126.10	561	5.61
127.10	2059	20.59
128.10	4637	46.37
129.10	9049	90.49
130.10	10000	100.00
131.10	205	2.05
136.15	3	0.03
137.45	0	0.00
139.35	2	0.02
145.15	24	0.24
146.15	160	1.60
148.15	318	3.18
149.10	12	0.12
151.05	30	0.30
152.10	11	0.11
153.10	1	0.01
154.10	1	0.01
157.10	1	0.01
161.10	0	0.00
166.10	19	0.19
167.10	1	0.01
170.40	5	0.05
173.25	4	0.04
177.30	0	0.00
179.05	4	0.04
180.00	1	0.01
197.00	1	0.01
206.90	1	0.01
208.85	5	0.05
214.90	0	0.00
216.90	0	0.00
217.90	0	0.00
218.90	0	0.00
221.90	0	0.00
223.90	0	0.00
224.90	0	0.00
225.90	0	0.00
226.90	0	0.00
230.90	0	0.00
231.90	0	0.00
233.90	0	0.00
236.90	0	0.00
241.90	0	0.00
243.90	0	0.00
245.90	0	0.00
252.90	0	0.00
253.90	0	0.00
255.90	0	0.00
256.90	0	0.00
258.90	0	0.00
260.90	1	0.01
261.90	0	0.00
268.90	0	0.00
271.90	0	0.00
273.90	0	0.00
276.90	0	0.00
277.90	0	0.00
278.90	0	0.00
279.90	0	0.00
293.30	0	0.00
294.30	0	0.00
295.30	0	0.00
300.30	0	0.00
