# Supplementary material for: Chemical cues of female fertility states in a non-human primate
Source: Sci Rep. 2019 Sep 23;9:13716. doi: 10.1038/s41598-019-50063-w (PMC6757047; doi:10.1038/s41598-019-50063-w)
Supplement: Supplementary file 1 — Dataset 1 [file 41598_2019_50063_MOESM1_ESM.zip › Supplementary Data S15_Methenamine.txt]

[MS Spectrum]
# of Peaks	271
Raw Spectrum	15.827 (scan : 4689)
Background	No Background Spectrum
Base Peak	m/z 42.00 (Inten : 10,000)
Event#	1
m/z	Absolute Intensity	Relative Intensity
30.00	144	1.44
30.85	10	0.10
31.80	14	0.14
33.05	3	0.03
33.95	10	0.10
34.50	2	0.02
35.55	1	0.01
37.05	11	0.11
38.00	37	0.37
39.00	109	1.09
40.00	254	2.54
41.05	1025	10.25
42.00	10000	100.00
43.00	469	4.69
44.05	348	3.48
45.00	33	0.33
46.00	1	0.01
47.00	1	0.01
48.15	2	0.02
49.15	2	0.02
50.05	32	0.32
51.10	68	0.68
52.05	24	0.24
53.00	65	0.65
54.00	77	0.77
55.05	106	1.06
56.05	202	2.02
57.05	106	1.06
58.05	172	1.72
59.00	16	0.16
60.05	7	0.07
61.00	11	0.11
61.95	21	0.21
63.05	35	0.35
64.05	11	0.11
65.05	55	0.55
66.05	27	0.27
67.05	55	0.55
68.05	50	0.50
69.05	416	4.16
70.15	80	0.80
71.10	381	3.81
72.15	22	0.22
73.05	14	0.14
74.00	16	0.16
75.00	14	0.14
75.95	14	0.14
77.05	73	0.73
78.00	21	0.21
79.10	29	0.29
80.05	23	0.23
81.10	75	0.75
82.05	60	0.60
83.10	318	3.18
84.10	244	2.44
85.10	1319	13.19
86.10	84	0.84
87.05	6	0.06
88.05	3	0.03
89.00	13	0.13
90.15	4	0.04
91.10	152	1.52
92.10	36	0.36
93.05	13	0.13
94.10	87	0.87
95.10	58	0.58
96.10	152	1.52
97.05	93	0.93
98.05	119	1.19
99.10	18	0.18
100.10	6	0.06
101.15	3	0.03
102.05	4	0.04
103.10	22	0.22
104.05	11	0.11
105.10	54	0.54
106.15	13	0.13
107.05	20	0.20
108.15	42	0.42
109.05	63	0.63
110.15	52	0.52
111.15	278	2.78
112.10	764	7.64
113.10	67	0.67
114.15	5	0.05
115.10	26	0.26
116.05	7	0.07
117.15	47	0.47
118.15	7	0.07
119.15	30	0.30
120.05	67	0.67
121.05	14	0.14
122.10	15	0.15
123.05	10	0.10
124.00	20	0.20
125.05	11	0.11
125.95	4	0.04
127.00	8	0.08
128.05	19	0.19
129.00	31	0.31
130.05	21	0.21
131.05	28	0.28
132.10	10	0.10
133.15	26	0.26
134.10	25	0.25
135.05	90	0.90
136.15	10	0.10
137.10	19	0.19
138.10	40	0.40
139.15	73	0.73
140.15	5451	54.51
141.15	476	4.76
142.15	22	0.22
143.05	4	0.04
144.25	5	0.05
145.25	3	0.03
146.20	14	0.14
147.05	7	0.07
148.05	9	0.09
149.00	4	0.04
150.00	6	0.06
151.20	12	0.12
151.90	3	0.03
152.90	3	0.03
153.90	0	0.00
154.90	0	0.00
155.90	0	0.00
156.90	0	0.00
158.15	4	0.04
159.10	0	0.00
160.10	0	0.00
161.10	0	0.00
162.10	10	0.10
163.35	3	0.03
164.30	0	0.00
165.45	4	0.04
166.35	24	0.24
167.35	5	0.05
168.35	3	0.03
169.30	0	0.00
170.30	0	0.00
171.30	1	0.01
172.30	0	0.00
173.30	0	0.00
174.30	0	0.00
175.30	0	0.00
176.30	0	0.00
177.30	0	0.00
178.30	0	0.00
179.30	0	0.00
180.30	0	0.00
181.30	0	0.00
182.30	1	0.01
183.30	0	0.00
184.30	0	0.00
185.30	0	0.00
186.30	0	0.00
187.30	0	0.00
188.30	0	0.00
189.30	0	0.00
190.30	0	0.00
191.30	1	0.01
192.30	0	0.00
193.30	1	0.01
194.30	1	0.01
195.30	1	0.01
196.30	0	0.00
197.30	0	0.00
198.30	0	0.00
199.30	0	0.00
200.30	0	0.00
201.30	0	0.00
202.30	0	0.00
203.30	0	0.00
204.30	0	0.00
205.30	0	0.00
206.30	0	0.00
207.30	1	0.01
208.30	0	0.00
209.30	0	0.00
210.30	0	0.00
211.30	0	0.00
212.30	0	0.00
213.30	0	0.00
214.30	0	0.00
215.30	0	0.00
216.30	0	0.00
217.30	0	0.00
218.30	0	0.00
219.30	0	0.00
220.30	0	0.00
221.30	0	0.00
222.30	0	0.00
223.30	0	0.00
224.30	0	0.00
225.30	0	0.00
226.30	0	0.00
227.30	0	0.00
228.30	0	0.00
229.30	0	0.00
230.30	0	0.00
231.30	0	0.00
232.30	0	0.00
233.30	0	0.00
234.30	0	0.00
235.30	0	0.00
236.30	0	0.00
237.30	0	0.00
238.30	0	0.00
239.30	0	0.00
240.30	0	0.00
241.30	0	0.00
242.30	0	0.00
243.30	0	0.00
244.30	0	0.00
245.30	0	0.00
246.30	0	0.00
247.30	0	0.00
248.30	0	0.00
249.30	0	0.00
250.30	0	0.00
251.30	0	0.00
252.30	0	0.00
253.30	0	0.00
254.30	0	0.00
255.30	0	0.00
256.30	0	0.00
257.30	0	0.00
258.30	0	0.00
259.30	0	0.00
260.30	0	0.00
261.30	0	0.00
262.30	0	0.00
263.30	0	0.00
264.30	0	0.00
265.30	1	0.01
266.00	1	0.01
267.00	2	0.02
268.00	2	0.02
269.00	0	0.00
270.00	0	0.00
271.00	0	0.00
272.00	0	0.00
273.00	0	0.00
274.00	0	0.00
275.00	0	0.00
276.00	0	0.00
277.00	0	0.00
278.00	0	0.00
279.00	0	0.00
280.00	0	0.00
281.00	10	0.10
281.90	0	0.00
282.90	4	0.04
283.90	0	0.00
284.90	0	0.00
285.90	0	0.00
286.90	0	0.00
287.90	0	0.00
288.90	0	0.00
289.90	0	0.00
290.90	0	0.00
291.90	0	0.00
292.90	0	0.00
293.90	0	0.00
294.90	1	0.01
295.90	0	0.00
296.90	0	0.00
297.90	0	0.00
298.90	0	0.00
299.90	0	0.00
