# Supplementary material for: Chemical cues of female fertility states in a non-human primate
Source: Sci Rep. 2019 Sep 23;9:13716. doi: 10.1038/s41598-019-50063-w (PMC6757047; doi:10.1038/s41598-019-50063-w)
Supplement: Supplementary file 1 — Dataset 1 [file 41598_2019_50063_MOESM1_ESM.zip › Supplementary Data S16_unknown.txt]

[MS Spectrum]
# of Peaks	270
Raw Spectrum	16.300 (scan : 4831)
Background	No Background Spectrum
Base Peak	m/z 42.00 (Inten : 10,000)
Event#	1
m/z	Absolute Intensity	Relative Intensity
30.00	235	2.35
31.00	170	1.70
31.95	191	1.91
33.00	6	0.06
34.00	2	0.02
35.00	2	0.02
36.00	13	0.13
37.05	36	0.36
38.00	79	0.79
39.00	404	4.04
40.05	268	2.68
41.05	1364	13.64
42.00	10000	100.00
43.00	1012	10.12
44.00	653	6.53
45.05	156	1.56
46.00	12	0.12
47.00	8	0.08
48.00	1	0.01
48.95	32	0.32
50.00	231	2.31
51.00	373	3.73
51.95	112	1.12
53.00	192	1.92
53.95	116	1.16
55.00	607	6.07
56.10	409	4.09
57.10	294	2.94
58.05	167	1.67
59.00	96	0.96
59.95	159	1.59
61.05	58	0.58
62.05	41	0.41
63.00	82	0.82
64.05	38	0.38
65.00	165	1.65
66.05	92	0.92
67.05	456	4.56
68.10	235	2.35
69.05	1112	11.12
70.05	257	2.57
71.00	617	6.17
72.05	86	0.86
73.00	250	2.50
74.00	130	1.30
75.00	116	1.16
76.05	154	1.54
77.05	694	6.94
77.95	178	1.78
79.00	187	1.87
80.05	122	1.22
81.05	349	3.49
82.10	286	2.86
83.05	624	6.24
84.05	503	5.03
85.05	1343	13.43
86.10	83	0.83
87.00	69	0.69
88.05	19	0.19
88.95	38	0.38
90.05	30	0.30
91.05	362	3.62
92.00	86	0.86
93.05	82	0.82
94.05	128	1.28
95.05	252	2.52
96.00	184	1.84
97.00	157	1.57
98.05	146	1.46
99.10	48	0.48
100.15	28	0.28
101.05	40	0.40
102.10	77	0.77
103.05	255	2.55
104.10	61	0.61
105.10	751	7.51
106.00	118	1.18
107.00	58	0.58
108.10	70	0.70
109.10	228	2.28
110.05	100	1.00
111.05	352	3.52
112.05	762	7.62
113.10	49	0.49
114.15	35	0.35
115.05	148	1.48
116.05	64	0.64
117.05	141	1.41
118.10	35	0.35
119.05	163	1.63
120.05	37	0.37
121.05	36	0.36
122.00	529	5.29
123.10	135	1.35
124.00	30	0.30
125.20	29	0.29
126.00	9	0.09
127.00	66	0.66
128.15	122	1.22
129.05	278	2.78
130.00	252	2.52
131.10	121	1.21
132.00	65	0.65
133.15	69	0.69
134.20	96	0.96
135.00	48	0.48
136.00	14	0.14
137.10	50	0.50
138.10	107	1.07
139.15	121	1.21
140.10	4887	48.87
141.05	420	4.20
142.15	24	0.24
143.05	70	0.70
144.05	88	0.88
145.05	17	0.17
146.05	44	0.44
147.05	91	0.91
148.05	128	1.28
149.00	27	0.27
150.00	8	0.08
151.05	28	0.28
152.00	32	0.32
153.00	31	0.31
154.00	14	0.14
155.00	10	0.10
156.10	31	0.31
157.15	13	0.13
158.10	64	0.64
159.10	15	0.15
160.10	26	0.26
161.10	4	0.04
162.10	7	0.07
163.10	6	0.06
164.10	2	0.02
165.10	6	0.06
166.10	4	0.04
167.10	4	0.04
168.10	16	0.16
169.10	3	0.03
170.10	3	0.03
171.10	5	0.05
172.10	1	0.01
173.10	1	0.01
174.10	0	0.00
175.10	1	0.01
176.10	5	0.05
177.10	4	0.04
178.10	2	0.02
179.10	3	0.03
180.10	5	0.05
181.10	7	0.07
182.10	6	0.06
183.10	1	0.01
184.10	2	0.02
185.10	7	0.07
186.10	1	0.01
187.10	2	0.02
188.10	1	0.01
189.10	1	0.01
190.10	1	0.01
191.10	14	0.14
192.10	4	0.04
193.10	16	0.16
194.10	5	0.05
195.10	5	0.05
196.10	1	0.01
197.10	3	0.03
198.10	1	0.01
199.10	1	0.01
200.10	1	0.01
201.10	3	0.03
202.10	0	0.00
203.10	2	0.02
204.10	3	0.03
205.10	6	0.06
206.10	1	0.01
207.05	85	0.85
207.80	17	0.17
208.80	15	0.15
209.80	1	0.01
210.80	4	0.04
211.80	1	0.01
212.80	2	0.02
213.80	1	0.01
214.80	0	0.00
215.80	1	0.01
216.80	1	0.01
217.80	1	0.01
218.80	1	0.01
219.80	1	0.01
220.80	4	0.04
221.80	3	0.03
222.80	6	0.06
223.80	2	0.02
224.80	1	0.01
225.80	2	0.02
226.80	1	0.01
227.80	1	0.01
228.80	0	0.00
229.80	0	0.00
230.80	1	0.01
231.80	1	0.01
232.80	2	0.02
233.80	2	0.02
234.80	6	0.06
235.80	2	0.02
236.80	3	0.03
237.80	1	0.01
238.80	1	0.01
239.80	1	0.01
240.80	4	0.04
241.80	5	0.05
242.80	1	0.01
243.80	1	0.01
244.80	1	0.01
245.80	2	0.02
246.80	2	0.02
247.80	1	0.01
248.80	11	0.11
249.80	1	0.01
250.80	4	0.04
251.80	1	0.01
252.80	4	0.04
253.80	1	0.01
254.80	1	0.01
255.80	1	0.01
256.80	0	0.00
257.80	1	0.01
258.80	1	0.01
259.80	1	0.01
260.80	2	0.02
261.80	1	0.01
262.80	1	0.01
263.80	2	0.02
264.80	8	0.08
265.80	2	0.02
266.75	16	0.16
267.80	4	0.04
268.80	4	0.04
269.80	3	0.03
270.80	1	0.01
271.80	1	0.01
273.80	1	0.01
274.80	1	0.01
275.80	2	0.02
276.80	1	0.01
277.80	2	0.02
278.80	1	0.01
279.80	1	0.01
281.10	79	0.79
282.10	16	0.16
283.00	28	0.28
284.00	1	0.01
285.00	1	0.01
286.00	1	0.01
287.00	1	0.01
288.00	1	0.01
289.00	1	0.01
290.00	1	0.01
291.00	1	0.01
292.00	2	0.02
293.00	4	0.04
294.00	1	0.01
295.00	1	0.01
296.00	1	0.01
297.00	1	0.01
298.00	2	0.02
299.00	2	0.02
300.00	3	0.03
