# Supplementary material for: Chemical cues of female fertility states in a non-human primate
Source: Sci Rep. 2019 Sep 23;9:13716. doi: 10.1038/s41598-019-50063-w (PMC6757047; doi:10.1038/s41598-019-50063-w)
Supplement: Supplementary file 1 — Dataset 1 [file 41598_2019_50063_MOESM1_ESM.zip › Supplementary Data S17_Acetic acid linalool ester.txt]

[MS Spectrum]
# of Peaks	270
Raw Spectrum	16.887 (scan : 5007)
Background	No Background Spectrum
Base Peak	m/z 93.05 (Inten : 10,000)
Event#	1
m/z	Absolute Intensity	Relative Intensity
30.05	30	0.30
31.05	51	0.51
32.05	74	0.74
33.00	2	0.02
34.00	1	0.01
35.00	3	0.03
36.00	1	0.01
37.00	10	0.10
38.05	55	0.55
39.05	1376	13.76
40.05	361	3.61
41.05	4560	45.60
42.05	456	4.56
43.05	7226	72.26
44.00	224	2.24
45.05	106	1.06
46.00	7	0.07
47.00	3	0.03
48.00	1	0.01
49.05	7	0.07
50.05	98	0.98
51.00	328	3.28
52.05	162	1.62
53.05	1133	11.33
54.05	188	1.88
55.05	2299	22.99
56.00	210	2.10
57.05	169	1.69
57.95	73	0.73
59.00	33	0.33
60.00	26	0.26
61.10	46	0.46
62.00	18	0.18
63.00	68	0.68
64.05	20	0.20
65.05	378	3.78
66.05	162	1.62
67.05	2108	21.08
68.05	1231	12.31
69.10	2904	29.04
70.05	265	2.65
71.05	2023	20.23
72.05	274	2.74
73.10	56	0.56
74.00	17	0.17
75.10	22	0.22
76.05	18	0.18
77.00	931	9.31
78.10	189	1.89
79.05	2084	20.84
80.05	4254	42.54
81.05	1212	12.12
82.05	308	3.08
83.05	397	3.97
84.05	121	1.21
85.05	165	1.65
86.00	61	0.61
87.00	15	0.15
87.90	15	0.15
89.10	26	0.26
90.15	31	0.31
91.05	2033	20.33
92.05	1799	17.99
93.05	10000	100.00
94.05	1333	13.33
95.05	403	4.03
96.15	62	0.62
97.10	68	0.68
98.15	44	0.44
99.00	17	0.17
100.00	4	0.04
101.05	14	0.14
102.05	8	0.08
103.05	105	1.05
104.10	36	0.36
105.05	1076	10.76
106.10	201	2.01
107.10	823	8.23
108.05	235	2.35
109.05	260	2.60
110.15	31	0.31
111.20	102	1.02
112.15	22	0.22
113.05	124	1.24
114.00	25	0.25
115.05	56	0.56
116.15	12	0.12
117.05	42	0.42
118.15	15	0.15
119.05	223	2.23
120.15	86	0.86
121.10	2700	27.00
122.10	322	3.22
123.15	51	0.51
123.95	12	0.12
124.95	17	0.17
125.85	20	0.20
127.00	32	0.32
128.15	9	0.09
129.10	11	0.11
130.15	11	0.11
131.05	40	0.40
132.05	12	0.12
133.05	74	0.74
134.15	19	0.19
135.15	58	0.58
136.10	605	6.05
137.10	128	1.28
138.00	33	0.33
139.05	73	0.73
140.20	10	0.10
141.20	4	0.04
142.20	2	0.02
143.20	1	0.01
144.10	1	0.01
145.10	29	0.29
146.10	3	0.03
147.15	10	0.10
148.20	27	0.27
149.20	16	0.16
150.20	1	0.01
151.15	18	0.18
152.20	5	0.05
153.15	15	0.15
154.15	109	1.09
155.10	21	0.21
156.10	2	0.02
157.10	3	0.03
158.10	0	0.00
159.10	1	0.01
160.15	33	0.33
161.20	8	0.08
162.20	4	0.04
163.20	5	0.05
164.20	1	0.01
165.20	1	0.01
166.20	3	0.03
167.20	0	0.00
168.20	0	0.00
169.20	4	0.04
170.20	1	0.01
171.20	0	0.00
172.20	0	0.00
173.20	0	0.00
174.20	1	0.01
175.20	1	0.01
176.20	0	0.00
177.20	2	0.02
178.20	1	0.01
179.20	1	0.01
180.20	4	0.04
181.20	3	0.03
182.20	1	0.01
183.20	0	0.00
184.20	1	0.01
185.20	0	0.00
186.20	0	0.00
187.20	1	0.01
188.20	1	0.01
189.20	1	0.01
190.20	1	0.01
191.20	3	0.03
192.20	1	0.01
193.20	2	0.02
194.20	3	0.03
195.20	1	0.01
196.20	7	0.07
197.20	0	0.00
198.20	0	0.00
199.20	1	0.01
200.20	0	0.00
201.20	0	0.00
202.20	1	0.01
203.20	0	0.00
204.20	4	0.04
205.20	1	0.01
205.80	0	0.00
206.85	9	0.09
207.80	1	0.01
208.80	2	0.02
209.80	1	0.01
210.80	0	0.00
211.80	1	0.01
212.80	1	0.01
213.80	0	0.00
214.80	0	0.00
215.80	0	0.00
216.80	1	0.01
217.80	1	0.01
219.80	1	0.01
220.80	4	0.04
221.80	1	0.01
222.80	0	0.00
223.80	0	0.00
224.80	0	0.00
225.80	0	0.00
226.80	0	0.00
227.80	0	0.00
228.80	1	0.01
229.80	1	0.01
230.80	1	0.01
231.80	1	0.01
232.80	2	0.02
233.80	1	0.01
234.80	1	0.01
235.80	2	0.02
236.80	1	0.01
237.80	1	0.01
238.80	0	0.00
239.80	0	0.00
240.80	1	0.01
241.80	0	0.00
242.80	1	0.01
243.80	1	0.01
244.80	1	0.01
245.80	1	0.01
246.80	1	0.01
247.80	1	0.01
248.80	1	0.01
249.80	2	0.02
250.80	1	0.01
251.80	2	0.02
252.80	1	0.01
253.80	0	0.00
254.80	0	0.00
255.80	1	0.01
256.80	0	0.00
257.80	1	0.01
258.80	1	0.01
259.80	1	0.01
260.80	1	0.01
261.80	1	0.01
262.80	1	0.01
263.80	1	0.01
264.80	2	0.02
265.80	1	0.01
266.80	1	0.01
267.80	1	0.01
268.80	0	0.00
269.80	0	0.00
270.80	0	0.00
271.80	1	0.01
272.80	1	0.01
273.80	1	0.01
274.80	1	0.01
275.80	1	0.01
276.80	1	0.01
277.80	1	0.01
278.80	2	0.02
279.80	1	0.01
280.80	3	0.03
281.80	1	0.01
282.80	7	0.07
283.80	1	0.01
284.80	2	0.02
285.80	1	0.01
286.80	1	0.01
287.80	1	0.01
288.80	0	0.00
289.80	1	0.01
290.80	4	0.04
291.80	0	0.00
292.80	1	0.01
293.80	0	0.00
294.80	2	0.02
295.80	1	0.01
296.80	0	0.00
297.80	0	0.00
298.80	0	0.00
299.80	1	0.01
