# Supplementary material for: Chemical cues of female fertility states in a non-human primate
Source: Sci Rep. 2019 Sep 23;9:13716. doi: 10.1038/s41598-019-50063-w (PMC6757047; doi:10.1038/s41598-019-50063-w)
Supplement: Supplementary file 1 — Dataset 1 [file 41598_2019_50063_MOESM1_ESM.zip › Supplementary Data S18_1-ethylidene-1H-indene.txt]

[MS Spectrum]
# of Peaks	137
Raw Spectrum	17.083 (scan : 5066)
Background	17.000 -> 17.163 (scan : 5041 -> 5090)
Base Peak	m/z 141.05 (Inten : 10,000)
Event#	1
m/z	Absolute Intensity	Relative Intensity
31.95	3	0.03
36.95	87	0.87
37.95	144	1.44
38.95	447	4.47
40.00	44	0.44
44.95	11	0.11
46.00	9	0.09
47.00	3	0.03
48.00	19	0.19
49.00	72	0.72
50.00	657	6.57
51.00	955	9.55
52.05	152	1.52
52.95	53	0.53
56.55	35	0.35
57.50	452	4.52
58.45	1	0.01
60.00	1	0.01
61.00	103	1.03
62.00	350	3.50
63.00	803	8.03
64.05	78	0.78
65.05	285	2.85
66.05	34	0.34
68.05	9	0.09
69.05	258	2.58
69.95	410	4.10
71.00	367	3.67
71.95	0	0.00
73.00	78	0.78
74.00	390	3.90
75.05	415	4.15
76.10	375	3.75
77.05	169	1.69
78.05	42	0.42
83.05	6	0.06
85.05	34	0.34
86.00	154	1.54
87.00	234	2.34
88.05	115	1.15
89.05	541	5.41
90.05	33	0.33
97.05	19	0.19
98.05	80	0.80
99.00	41	0.41
100.05	32	0.32
101.10	66	0.66
102.05	126	1.26
105.10	0	0.00
106.05	171	1.71
107.05	1	0.01
109.05	15	0.15
110.10	20	0.20
111.05	28	0.28
112.05	7	0.07
113.05	226	2.26
114.15	164	1.64
115.05	4087	40.87
116.05	466	4.66
121.15	105	1.05
122.05	98	0.98
123.05	126	1.26
124.05	10	0.10
125.10	14	0.14
126.05	136	1.36
127.05	33	0.33
128.10	17	0.17
129.10	38	0.38
135.00	0	0.00
137.00	63	0.63
138.15	92	0.92
139.05	978	9.78
140.15	326	3.26
141.05	10000	100.00
142.10	7845	78.45
143.10	894	8.94
144.10	226	2.26
151.05	9	0.09
152.05	17	0.17
157.20	1	0.01
159.10	1	0.01
160.15	17	0.17
161.20	1	0.01
162.20	8	0.08
165.15	10	0.10
166.15	2	0.02
169.10	1	0.01
172.15	1	0.01
180.20	4	0.04
193.35	2	0.02
194.30	1	0.01
197.15	2	0.02
201.20	0	0.00
202.20	0	0.00
203.20	1	0.01
204.20	1	0.01
205.20	1	0.01
211.10	0	0.00
212.10	1	0.01
213.15	0	0.00
214.20	1	0.01
216.20	0	0.00
218.20	0	0.00
219.20	1	0.01
220.20	0	0.00
222.20	0	0.00
224.20	1	0.01
225.20	0	0.00
226.20	0	0.00
227.10	3	0.03
228.10	0	0.00
232.10	0	0.00
235.10	0	0.00
236.10	1	0.01
239.10	0	0.00
241.25	2	0.02
242.30	0	0.00
256.25	3	0.03
259.20	0	0.00
262.20	0	0.00
263.20	0	0.00
266.00	0	0.00
267.05	1	0.01
268.00	1	0.01
269.00	1	0.01
280.00	0	0.00
282.10	1	0.01
284.25	0	0.00
285.20	1	0.01
287.20	0	0.00
288.20	0	0.00
289.20	0	0.00
291.20	0	0.00
295.20	1	0.01
296.20	0	0.00
297.20	1	0.01
300.20	0	0.00
