# Supplementary material for: Chemical cues of female fertility states in a non-human primate
Source: Sci Rep. 2019 Sep 23;9:13716. doi: 10.1038/s41598-019-50063-w (PMC6757047; doi:10.1038/s41598-019-50063-w)
Supplement: Supplementary file 1 — Dataset 1 [file 41598_2019_50063_MOESM1_ESM.zip › Supplementary Data S19_unknown alkane.txt]

[MS Spectrum]
# of Peaks	271
Raw Spectrum	22.913 (scan : 6815)
Background	No Background Spectrum
Base Peak	m/z 151.10 (Inten : 10,000)
Event#	1
m/z	Absolute Intensity	Relative Intensity
30.05	4616	46.16
31.00	158	1.58
32.05	295	2.95
33.00	4	0.04
34.00	1	0.01
35.00	1	0.01
36.00	8	0.08
36.95	68	0.68
38.05	212	2.12
39.00	1165	11.65
40.05	483	4.83
41.05	1610	16.10
42.00	2457	24.57
43.00	2175	21.75
44.05	4980	49.80
45.05	356	3.56
45.95	62	0.62
47.05	44	0.44
48.00	6	0.06
49.05	57	0.57
50.00	683	6.83
51.00	1678	16.78
52.00	528	5.28
53.00	648	6.48
54.00	302	3.02
55.00	1165	11.65
56.00	1761	17.61
57.05	3478	34.78
58.05	541	5.41
59.00	169	1.69
59.95	157	1.57
60.95	119	1.19
62.00	206	2.06
63.00	603	6.03
64.05	281	2.81
65.05	881	8.81
66.05	278	2.78
67.05	375	3.75
68.05	198	1.98
69.00	350	3.50
70.00	326	3.26
71.05	225	2.25
72.05	127	1.27
73.05	383	3.83
74.05	369	3.69
75.05	320	3.20
76.00	334	3.34
77.05	3336	33.36
78.05	582	5.82
79.05	1675	16.75
80.00	192	1.92
81.10	274	2.74
82.05	171	1.71
83.00	214	2.14
84.05	269	2.69
85.05	9613	96.13
86.05	517	5.17
87.05	167	1.67
88.00	87	0.87
89.00	607	6.07
90.05	291	2.91
91.05	839	8.39
92.00	184	1.84
93.05	793	7.93
94.05	230	2.30
95.05	423	4.23
96.05	148	1.48
97.00	178	1.78
98.05	108	1.08
99.00	137	1.37
100.00	644	6.44
101.10	110	1.10
102.10	195	1.95
103.05	1053	10.53
104.10	400	4.00
105.05	4824	48.24
106.10	754	7.54
107.05	643	6.43
107.95	152	1.52
109.10	169	1.69
110.10	351	3.51
111.05	856	8.56
112.00	137	1.37
113.00	101	1.01
114.05	19	0.19
115.05	259	2.59
116.10	163	1.63
117.10	321	3.21
118.00	125	1.25
119.05	309	3.09
120.05	72	0.72
121.05	250	2.50
122.05	1470	14.70
123.05	4168	41.68
124.05	397	3.97
125.10	145	1.45
126.10	82	0.82
127.05	83	0.83
128.05	2477	24.77
129.00	272	2.72
130.05	68	0.68
131.00	252	2.52
132.15	197	1.97
133.10	4211	42.11
134.10	571	5.71
135.05	727	7.27
136.00	259	2.59
137.10	158	1.58
138.05	78	0.78
139.10	68	0.68
140.15	62	0.62
141.15	73	0.73
142.25	43	0.43
143.15	42	0.42
144.00	53	0.53
145.05	44	0.44
146.05	150	1.50
147.00	280	2.80
148.10	153	1.53
149.10	1857	18.57
150.15	563	5.63
151.10	10000	100.00
152.10	956	9.56
153.15	109	1.09
154.10	24	0.24
155.05	44	0.44
156.15	35	0.35
157.10	29	0.29
158.10	43	0.43
159.10	33	0.33
160.15	31	0.31
161.15	42	0.42
162.20	86	0.86
163.15	64	0.64
164.10	47	0.47
165.15	150	1.50
166.10	3535	35.35
167.10	465	4.65
168.10	56	0.56
169.15	31	0.31
170.05	26	0.26
171.15	71	0.71
172.10	15	0.15
173.30	31	0.31
174.05	17	0.17
175.05	28	0.28
176.05	37	0.37
177.05	62	0.62
178.00	46	0.46
179.10	181	1.81
180.15	30	0.30
181.10	91	0.91
182.25	29	0.29
183.30	3	0.03
184.20	14	0.14
185.25	23	0.23
186.20	53	0.53
187.20	15	0.15
188.20	7	0.07
189.15	25	0.25
190.15	11	0.11
191.05	108	1.08
192.05	14	0.14
193.05	28	0.28
194.20	13	0.13
195.20	9	0.09
196.30	23	0.23
197.30	6	0.06
198.30	1	0.01
199.30	6	0.06
200.30	1	0.01
201.30	6	0.06
202.00	2	0.02
203.00	23	0.23
204.00	2	0.02
205.00	17	0.17
206.15	14	0.14
207.05	457	4.57
208.10	82	0.82
209.10	68	0.68
210.10	24	0.24
211.10	6	0.06
212.10	1	0.01
213.10	3	0.03
214.10	2	0.02
215.10	1	0.01
216.10	1	0.01
217.10	7	0.07
218.10	6	0.06
219.10	5	0.05
220.10	3	0.03
221.10	65	0.65
222.05	65	0.65
223.10	13	0.13
224.10	15	0.15
225.10	9	0.09
226.10	5	0.05
227.10	9	0.09
228.10	3	0.03
229.10	3	0.03
230.10	1	0.01
231.10	1	0.01
232.10	2	0.02
233.10	1	0.01
234.10	1	0.01
235.10	2	0.02
236.10	1	0.01
237.10	5	0.05
238.10	2	0.02
239.10	4	0.04
240.10	1	0.01
241.10	9	0.09
242.10	1	0.01
243.10	6	0.06
244.10	2	0.02
245.10	1	0.01
246.10	2	0.02
247.10	1	0.01
248.10	1	0.01
249.10	5	0.05
250.10	1	0.01
251.10	8	0.08
252.10	3	0.03
253.10	10	0.10
254.10	1	0.01
255.10	10	0.10
256.10	0	0.00
257.10	6	0.06
258.10	1	0.01
259.10	4	0.04
260.10	10	0.10
261.10	6	0.06
262.10	2	0.02
263.10	3	0.03
264.10	1	0.01
264.90	16	0.16
265.90	6	0.06
266.95	42	0.42
267.85	17	0.17
268.75	19	0.19
269.70	3	0.03
270.70	1	0.01
271.70	0	0.00
272.70	1	0.01
273.70	0	0.00
274.70	1	0.01
275.70	0	0.00
276.70	2	0.02
277.70	1	0.01
278.70	1	0.01
279.70	2	0.02
280.95	124	1.24
282.00	34	0.34
283.20	18	0.18
284.15	19	0.19
285.20	9	0.09
286.20	4	0.04
287.20	1	0.01
288.20	1	0.01
289.20	1	0.01
290.20	1	0.01
291.20	1	0.01
292.20	3	0.03
293.20	6	0.06
294.20	1	0.01
294.80	4	0.04
295.80	29	0.29
296.80	1	0.01
297.80	1	0.01
298.80	1	0.01
299.80	1	0.01
