# Supplementary material for: Chemical cues of female fertility states in a non-human primate
Source: Sci Rep. 2019 Sep 23;9:13716. doi: 10.1038/s41598-019-50063-w (PMC6757047; doi:10.1038/s41598-019-50063-w)
Supplement: Supplementary file 1 — Dataset 1 [file 41598_2019_50063_MOESM1_ESM.zip › Supplementary Data S20_2,6-Diisopropyl-naphthalene.txt]

[MS Spectrum]
# of Peaks	271
Raw Spectrum	25.840 (scan : 7693)
Background	No Background Spectrum
Base Peak	m/z 197.15 (Inten : 10,000)
Event#	1
m/z	Absolute Intensity	Relative Intensity
30.00	16	0.16
31.00	75	0.75
31.90	74	0.74
32.90	0	0.00
33.90	1	0.01
34.90	1	0.01
35.90	0	0.00
37.05	9	0.09
38.05	15	0.15
39.00	327	3.27
40.05	65	0.65
41.00	1015	10.15
42.05	100	1.00
43.00	1379	13.79
43.95	156	1.56
45.00	25	0.25
46.00	1	0.01
47.00	1	0.01
48.00	1	0.01
49.00	1	0.01
50.00	49	0.49
51.00	197	1.97
51.95	43	0.43
53.00	91	0.91
54.05	45	0.45
55.00	416	4.16
56.00	210	2.10
57.05	352	3.52
57.95	27	0.27
59.15	14	0.14
60.05	13	0.13
61.05	8	0.08
62.05	51	0.51
63.00	293	2.93
64.05	102	1.02
65.05	135	1.35
66.00	19	0.19
67.00	148	1.48
68.05	105	1.05
69.05	413	4.13
70.10	242	2.42
71.05	229	2.29
72.05	16	0.16
73.00	36	0.36
74.00	76	0.76
75.05	196	1.96
76.05	584	5.84
77.00	582	5.82
77.95	103	1.03
79.05	78	0.78
80.15	28	0.28
81.15	211	2.11
82.05	513	5.13
83.05	729	7.29
84.05	299	2.99
84.95	141	1.41
86.15	33	0.33
87.05	91	0.91
88.05	130	1.30
89.05	444	4.44
90.05	276	2.76
91.05	914	9.14
91.95	97	0.97
93.10	46	0.46
94.05	44	0.44
95.00	134	1.34
96.15	96	0.96
97.10	227	2.27
98.50	222	2.22
99.45	44	0.44
100.00	24	0.24
101.05	61	0.61
102.05	114	1.14
103.10	77	0.77
104.05	23	0.23
105.05	72	0.72
106.05	27	0.27
107.10	23	0.23
108.25	15	0.15
109.20	70	0.70
110.15	46	0.46
111.15	131	1.31
112.10	59	0.59
113.05	80	0.80
114.15	44	0.44
115.05	891	8.91
116.05	111	1.11
117.10	45	0.45
118.00	10	0.10
119.00	28	0.28
120.00	14	0.14
121.05	21	0.21
122.05	41	0.41
123.05	42	0.42
124.15	21	0.21
125.15	104	1.04
126.05	182	1.82
127.05	476	4.76
128.05	851	8.51
129.10	723	7.23
130.10	89	0.89
131.10	28	0.28
132.10	10	0.10
133.10	31	0.31
134.05	10	0.10
135.05	27	0.27
135.95	8	0.08
137.05	39	0.39
138.10	40	0.40
139.05	264	2.64
140.15	104	1.04
141.05	2188	21.88
142.10	318	3.18
143.10	53	0.53
144.15	13	0.13
145.10	40	0.40
146.15	16	0.16
147.10	17	0.17
148.15	8	0.08
149.15	40	0.40
150.10	200	2.00
151.05	538	5.38
152.10	2070	20.70
153.10	2856	28.56
154.10	1276	12.76
155.10	7481	74.81
156.10	995	9.95
157.10	67	0.67
158.25	14	0.14
159.10	17	0.17
160.15	8	0.08
161.15	21	0.21
162.05	16	0.16
163.15	137	1.37
164.15	205	2.05
165.10	1557	15.57
166.10	565	5.65
167.10	848	8.48
168.10	245	2.45
169.15	1167	11.67
170.10	173	1.73
171.15	29	0.29
172.00	8	0.08
173.00	9	0.09
174.05	11	0.11
175.15	22	0.22
176.05	132	1.32
177.15	92	0.92
178.05	503	5.03
179.10	435	4.35
180.05	109	1.09
181.10	280	2.80
182.15	198	1.98
183.15	153	1.53
184.20	23	0.23
185.20	12	0.12
186.15	15	0.15
187.15	13	0.13
188.10	13	0.13
189.10	62	0.62
190.15	24	0.24
191.15	43	0.43
192.15	19	0.19
193.10	76	0.76
194.25	33	0.33
195.25	55	0.55
196.25	172	1.72
197.15	10000	100.00
198.10	1678	16.78
199.10	121	1.21
200.05	6	0.06
201.60	6	0.06
202.20	5	0.05
203.25	9	0.09
204.20	3	0.03
205.15	10	0.10
206.15	5	0.05
207.05	32	0.32
208.15	185	1.85
209.20	29	0.29
210.15	23	0.23
211.25	79	0.79
212.15	5117	51.17
213.15	878	8.78
214.20	73	0.73
214.90	2	0.02
215.90	7	0.07
216.90	4	0.04
218.05	11	0.11
219.20	11	0.11
220.20	6	0.06
221.30	7	0.07
221.90	5	0.05
222.90	6	0.06
224.35	11	0.11
225.30	2	0.02
226.30	0	0.00
227.30	1	0.01
228.30	3	0.03
229.30	0	0.00
230.30	1	0.01
231.30	0	0.00
232.25	12	0.12
233.20	5	0.05
234.20	3	0.03
235.30	7	0.07
236.30	3	0.03
237.00	3	0.03
238.05	10	0.10
239.00	1	0.01
240.00	0	0.00
241.00	1	0.01
242.00	0	0.00
243.00	0	0.00
244.00	0	0.00
245.00	0	0.00
246.00	2	0.02
247.00	0	0.00
248.00	1	0.01
249.00	2	0.02
250.00	4	0.04
251.00	0	0.00
252.00	2	0.02
253.00	4	0.04
254.00	0	0.00
255.00	0	0.00
256.00	0	0.00
257.00	0	0.00
258.00	0	0.00
259.00	0	0.00
260.00	0	0.00
261.00	1	0.01
262.00	0	0.00
263.00	1	0.01
264.00	1	0.01
265.00	3	0.03
266.00	2	0.02
267.00	2	0.02
268.00	0	0.00
269.00	4	0.04
270.00	0	0.00
271.00	0	0.00
272.00	0	0.00
273.00	0	0.00
274.00	0	0.00
275.00	1	0.01
276.00	1	0.01
277.00	1	0.01
278.00	1	0.01
279.00	1	0.01
280.00	1	0.01
281.05	6	0.06
281.95	7	0.07
283.00	2	0.02
284.00	0	0.00
285.00	0	0.00
286.00	1	0.01
287.00	0	0.00
288.00	0	0.00
289.00	0	0.00
290.00	0	0.00
291.00	0	0.00
292.00	1	0.01
293.00	1	0.01
294.00	1	0.01
295.00	1	0.01
296.00	0	0.00
297.00	1	0.01
298.00	1	0.01
299.00	0	0.00
300.00	0	0.00
