# Supplementary material for: Chemical cues of female fertility states in a non-human primate
Source: Sci Rep. 2019 Sep 23;9:13716. doi: 10.1038/s41598-019-50063-w (PMC6757047; doi:10.1038/s41598-019-50063-w)
Supplement: Supplementary file 1 — Dataset 1 [file 41598_2019_50063_MOESM1_ESM.zip › Supplementary Data S21_Pyrrolidino[1,2-a]piperazine-3,6-dione.txt]

[MS Spectrum]
# of Peaks	267
Raw Spectrum	26.343 (scan : 7844)
Background	No Background Spectrum
Base Peak	m/z 83.10 (Inten : 10,000)
Event#	1
m/z	Absolute Intensity	Relative Intensity
30.00	2487	24.87
31.00	97	0.97
32.00	49	0.49
33.50	14	0.14
35.00	22	0.22
36.05	8	0.08
37.00	132	1.32
38.00	374	3.74
39.00	2629	26.29
40.00	1128	11.28
41.00	7106	71.06
42.00	3877	38.77
43.00	1958	19.58
44.00	484	4.84
44.95	122	1.22
46.10	6	0.06
47.10	13	0.13
48.10	6	0.06
49.00	28	0.28
50.00	168	1.68
51.00	366	3.66
52.00	233	2.33
53.00	356	3.56
54.05	808	8.08
55.00	4973	49.73
56.00	1983	19.83
57.05	1113	11.13
58.00	122	1.22
59.05	38	0.38
60.00	224	2.24
61.00	95	0.95
61.95	38	0.38
63.05	81	0.81
64.00	85	0.85
65.00	175	1.75
66.05	205	2.05
67.05	473	4.73
68.05	4473	44.73
69.05	5340	53.40
70.05	7065	70.65
71.05	568	5.68
72.05	66	0.66
73.05	267	2.67
74.00	86	0.86
75.05	63	0.63
76.05	70	0.70
77.05	612	6.12
78.05	124	1.24
79.05	142	1.42
80.05	137	1.37
81.05	285	2.85
82.15	900	9.00
83.10	10000	100.00
84.05	1785	17.85
85.05	291	2.91
86.05	59	0.59
87.10	82	0.82
88.00	12	0.12
89.00	73	0.73
90.15	29	0.29
91.05	232	2.32
92.10	43	0.43
93.05	66	0.66
94.05	62	0.62
95.05	93	0.93
96.05	317	3.17
97.05	743	7.43
98.05	2474	24.74
99.05	182	1.82
100.05	35	0.35
101.10	41	0.41
102.15	46	0.46
103.05	82	0.82
104.05	51	0.51
105.05	976	9.76
106.05	98	0.98
107.10	144	1.44
108.05	33	0.33
109.10	55	0.55
110.15	173	1.73
111.10	8465	84.65
112.10	783	7.83
113.10	98	0.98
114.05	25	0.25
115.05	103	1.03
116.10	39	0.39
117.10	101	1.01
118.05	25	0.25
119.05	97	0.97
120.05	24	0.24
121.05	98	0.98
122.05	248	2.48
123.10	148	1.48
124.15	55	0.55
125.10	426	4.26
126.10	937	9.37
127.10	93	0.93
128.15	70	0.70
129.10	194	1.94
130.15	50	0.50
131.10	46	0.46
132.05	38	0.38
133.10	123	1.23
134.05	33	0.33
135.05	160	1.60
136.10	32	0.32
137.15	72	0.72
138.10	30	0.30
139.05	33	0.33
140.10	18	0.18
141.10	34	0.34
142.00	15	0.15
143.15	68	0.68
144.05	22	0.22
145.00	29	0.29
146.00	20	0.20
147.15	41	0.41
148.05	61	0.61
149.10	142	1.42
150.10	84	0.84
151.10	369	3.69
152.10	103	1.03
153.15	153	1.53
154.10	6299	62.99
155.10	530	5.30
156.10	52	0.52
157.15	51	0.51
158.10	21	0.21
159.10	19	0.19
160.15	13	0.13
161.10	45	0.45
162.10	22	0.22
163.05	41	0.41
164.10	25	0.25
165.05	47	0.47
166.10	111	1.11
167.10	59	0.59
168.10	17	0.17
169.20	13	0.13
170.25	11	0.11
171.20	66	0.66
172.05	15	0.15
172.95	16	0.16
174.05	33	0.33
175.05	22	0.22
176.15	9	0.09
177.15	103	1.03
178.15	28	0.28
179.15	79	0.79
180.10	25	0.25
181.10	22	0.22
182.10	16	0.16
183.00	13	0.13
184.15	4	0.04
185.15	82	0.82
186.15	12	0.12
187.10	25	0.25
188.10	15	0.15
189.15	44	0.44
190.10	25	0.25
191.15	35	0.35
192.15	17	0.17
193.05	23	0.23
194.10	6	0.06
195.15	5	0.05
196.15	15	0.15
197.15	11	0.11
198.05	7	0.07
199.30	29	0.29
200.15	14	0.14
201.10	15	0.15
202.20	8	0.08
203.15	8	0.08
204.10	9	0.09
205.15	95	0.95
206.15	30	0.30
207.10	261	2.61
208.15	64	0.64
209.05	12	0.12
210.30	5	0.05
211.30	3	0.03
212.20	2	0.02
213.15	39	0.39
214.20	17	0.17
214.95	11	0.11
216.20	19	0.19
217.20	3	0.03
218.10	3	0.03
219.15	36	0.36
220.15	32	0.32
221.10	16	0.16
222.10	60	0.60
223.15	16	0.16
223.95	6	0.06
225.00	1	0.01
226.00	1	0.01
227.25	16	0.16
228.25	11	0.11
229.20	4	0.04
230.20	19	0.19
231.25	60	0.60
232.20	16	0.16
233.20	2	0.02
234.20	2	0.02
235.20	2	0.02
236.20	2	0.02
237.20	4	0.04
238.20	2	0.02
239.20	3	0.03
240.20	1	0.01
241.20	34	0.34
242.50	9	0.09
243.50	1	0.01
244.20	0	0.00
245.25	6	0.06
246.25	4	0.04
247.20	66	0.66
248.30	12	0.12
248.90	5	0.05
250.05	6	0.06
251.00	5	0.05
252.00	1	0.01
253.10	5	0.05
254.10	3	0.03
255.25	6	0.06
256.25	25	0.25
257.40	6	0.06
258.40	0	0.00
259.40	0	0.00
260.40	0	0.00
261.20	0	0.00
262.20	67	0.67
263.20	44	0.44
264.30	11	0.11
265.05	7	0.07
266.00	2	0.02
267.00	7	0.07
268.00	1	0.01
269.00	3	0.03
270.00	1	0.01
271.00	0	0.00
272.00	0	0.00
273.00	1	0.01
275.00	0	0.00
276.00	0	0.00
277.00	1	0.01
278.10	13	0.13
279.10	1	0.01
279.90	1	0.01
280.95	6	0.06
281.90	3	0.03
282.90	2	0.02
284.30	51	0.51
285.30	15	0.15
286.30	1	0.01
287.30	0	0.00
288.30	0	0.00
289.30	0	0.00
291.30	0	0.00
293.30	0	0.00
294.30	0	0.00
295.30	1	0.01
296.30	3	0.03
297.30	0	0.00
298.30	2	0.02
299.30	0	0.00
300.30	0	0.00
