# Supplementary material for: Chemical cues of female fertility states in a non-human primate
Source: Sci Rep. 2019 Sep 23;9:13716. doi: 10.1038/s41598-019-50063-w (PMC6757047; doi:10.1038/s41598-019-50063-w)
Supplement: Supplementary file 1 — Dataset 1 [file 41598_2019_50063_MOESM1_ESM.zip › Supplementary Data S22_1,2-Diphenyl-1-isocyanoethane.txt]

[MS Spectrum]
# of Peaks	164
Raw Spectrum	26.527 (scan : 7899)
Background	26.477 -> 26.603 (scan : 7884 -> 7922)
Base Peak	m/z 91.05 (Inten : 10,000)
Event#	1
m/z	Absolute Intensity	Relative Intensity
31.05	0	0.00
34.00	0	0.00
35.10	1	0.01
36.05	0	0.00
37.00	4	0.04
38.05	25	0.25
39.00	433	4.33
40.05	32	0.32
41.05	88	0.88
42.05	6	0.06
47.95	0	0.00
49.05	1	0.01
50.00	167	1.67
51.00	646	6.46
52.00	137	1.37
53.00	52	0.52
54.00	4	0.04
56.00	1	0.01
58.00	3	0.03
58.95	0	0.00
60.00	2	0.02
61.00	5	0.05
62.00	61	0.61
63.00	318	3.18
64.05	75	0.75
65.00	1632	16.32
66.05	91	0.91
67.00	2	0.02
68.05	6	0.06
69.05	8	0.08
70.05	28	0.28
72.05	0	0.00
73.00	5	0.05
74.00	58	0.58
75.00	92	0.92
76.05	165	1.65
77.05	754	7.54
78.00	340	3.40
79.05	75	0.75
80.10	3	0.03
81.10	2	0.02
82.15	11	0.11
83.05	15	0.15
86.05	13	0.13
87.05	25	0.25
88.05	25	0.25
89.05	311	3.11
90.05	122	1.22
91.05	10000	100.00
92.05	800	8.00
93.05	29	0.29
94.05	11	0.11
95.00	22	0.22
96.00	2	0.02
98.05	2	0.02
99.10	0	0.00
100.05	9	0.09
101.05	52	0.52
102.05	215	2.15
103.05	377	3.77
104.05	2377	23.77
105.05	93	0.93
110.15	3	0.03
111.10	48	0.48
112.05	6	0.06
113.05	17	0.17
114.05	22	0.22
115.05	1682	16.82
116.05	356	3.56
117.05	1083	10.83
118.05	105	1.05
119.05	7	0.07
123.10	8	0.08
124.10	1	0.01
125.10	3	0.03
126.05	29	0.29
127.05	89	0.89
128.05	198	1.98
129.10	360	3.60
130.10	2924	29.24
131.10	353	3.53
132.10	26	0.26
135.05	13	0.13
136.10	4	0.04
137.10	5	0.05
138.05	3	0.03
139.05	13	0.13
140.05	4	0.04
145.10	0	0.00
147.10	2	0.02
150.05	9	0.09
151.10	16	0.16
152.10	19	0.19
154.05	9	0.09
160.05	0	0.00
163.10	13	0.13
164.10	21	0.21
165.10	158	1.58
166.10	22	0.22
173.05	2	0.02
174.15	3	0.03
175.05	2	0.02
176.05	38	0.38
177.10	29	0.29
178.10	328	3.28
179.10	377	3.77
180.10	224	2.24
181.10	21	0.21
187.10	6	0.06
188.15	7	0.07
189.05	61	0.61
190.05	37	0.37
191.10	75	0.75
192.15	43	0.43
193.10	841	8.41
194.10	139	1.39
195.10	10	0.10
200.10	6	0.06
201.10	9	0.09
202.10	38	0.38
203.10	28	0.28
204.15	9	0.09
205.05	10	0.10
206.15	5	0.05
207.15	151	1.51
208.10	1625	16.25
209.10	278	2.78
210.10	20	0.20
217.15	2	0.02
218.20	0	0.00
220.15	1	0.01
222.20	1	0.01
223.15	0	0.00
224.10	1	0.01
227.20	0	0.00
229.25	1	0.01
235.05	1	0.01
239.20	0	0.00
241.25	0	0.00
243.20	0	0.00
245.10	0	0.00
246.10	0	0.00
247.15	1	0.01
248.00	0	0.00
249.00	1	0.01
253.00	0	0.00
254.00	0	0.00
255.10	0	0.00
257.30	1	0.01
261.10	0	0.00
262.05	4	0.04
265.25	0	0.00
269.10	0	0.00
270.10	0	0.00
272.10	0	0.00
280.05	1	0.01
281.00	1	0.01
281.65	1	0.01
283.00	1	0.01
284.25	1	0.01
287.40	0	0.00
290.40	0	0.00
297.40	0	0.00
299.20	1	0.01
