# Supplementary material for: Chemical cues of female fertility states in a non-human primate
Source: Sci Rep. 2019 Sep 23;9:13716. doi: 10.1038/s41598-019-50063-w (PMC6757047; doi:10.1038/s41598-019-50063-w)
Supplement: Supplementary file 1 — Dataset 1 [file 41598_2019_50063_MOESM1_ESM.zip › Supplementary Data S23_3-methylbutyl benzoic acid ester.txt]

[MS Spectrum]
# of Peaks	162
Raw Spectrum	27.800 (scan : 8281)
Background	27.723 -> 27.847 (scan : 8258 -> 8295)
Base Peak	m/z 105.00 (Inten : 10,000)
Event#	1
m/z	Absolute Intensity	Relative Intensity
30.00	54	0.54
31.00	27	0.27
36.00	0	0.00
36.95	6	0.06
38.05	17	0.17
39.00	461	4.61
40.05	103	1.03
41.00	2079	20.79
42.00	492	4.92
43.05	895	8.95
44.00	18	0.18
44.90	11	0.11
45.90	2	0.02
46.90	1	0.01
47.90	4	0.04
49.05	2	0.02
50.00	268	2.68
51.00	1110	11.10
52.05	95	0.95
53.00	118	1.18
54.05	151	1.51
55.05	2222	22.22
56.05	1032	10.32
57.05	1835	18.35
58.00	125	1.25
59.05	11	0.11
60.10	1	0.01
61.95	1	0.01
62.90	15	0.15
64.00	11	0.11
65.00	44	0.44
66.15	10	0.10
67.05	175	1.75
68.05	252	2.52
69.10	1939	19.39
70.10	9392	93.92
71.10	2007	20.07
72.10	120	1.20
73.00	22	0.22
74.00	40	0.40
75.05	74	0.74
76.05	303	3.03
77.05	5004	50.04
78.05	412	4.12
79.05	405	4.05
80.15	23	0.23
81.05	145	1.45
82.05	115	1.15
83.05	654	6.54
84.05	427	4.27
87.05	2	0.02
89.10	1	0.01
91.10	7	0.07
91.95	30	0.30
92.95	29	0.29
94.15	2	0.02
95.10	46	0.46
96.10	535	5.35
97.10	2011	20.11
98.10	353	3.53
101.00	4	0.04
103.00	0	0.00
104.05	313	3.13
105.00	10000	100.00
106.00	822	8.22
107.10	53	0.53
108.05	12	0.12
109.15	43	0.43
111.05	110	1.10
112.15	7	0.07
114.10	0	0.00
115.05	1	0.01
116.10	2	0.02
117.10	4	0.04
121.05	34	0.34
122.05	223	2.23
123.05	2521	25.21
124.05	183	1.83
125.15	63	0.63
126.10	2100	21.00
127.15	271	2.71
128.15	1	0.01
129.15	4	0.04
132.05	15	0.15
133.00	3	0.03
134.05	102	1.02
135.00	45	0.45
135.95	9	0.09
139.10	25	0.25
140.10	0	0.00
142.05	4	0.04
143.00	15	0.15
146.15	11	0.11
147.10	18	0.18
148.10	14	0.14
152.05	20	0.20
153.15	24	0.24
154.10	87	0.87
156.25	7	0.07
159.25	11	0.11
160.00	3	0.03
161.00	4	0.04
162.15	10	0.10
163.15	16	0.16
164.05	21	0.21
166.40	10	0.10
167.35	1	0.01
171.35	1	0.01
173.95	19	0.19
175.10	1	0.01
175.95	3	0.03
177.20	24	0.24
180.95	7	0.07
184.00	4	0.04
190.10	1	0.01
192.00	6	0.06
194.90	1	0.01
195.95	6	0.06
198.00	18	0.18
199.30	7	0.07
205.10	14	0.14
206.15	2	0.02
207.10	7	0.07
208.15	2	0.02
209.45	13	0.13
211.15	16	0.16
212.20	1	0.01
213.20	3	0.03
216.20	2	0.02
219.30	5	0.05
221.25	0	0.00
224.80	4	0.04
228.10	7	0.07
229.15	4	0.04
235.30	3	0.03
238.30	2	0.02
241.30	2	0.02
246.15	3	0.03
248.00	3	0.03
250.20	6	0.06
253.20	3	0.03
256.20	1	0.01
257.20	2	0.02
259.20	2	0.02
262.20	2	0.02
266.20	1	0.01
269.20	2	0.02
270.20	7	0.07
275.20	0	0.00
278.20	5	0.05
280.20	17	0.17
283.20	2	0.02
284.20	3	0.03
286.20	2	0.02
287.20	0	0.00
291.20	0	0.00
292.20	0	0.00
293.20	0	0.00
296.20	6	0.06
297.20	0	0.00
299.20	2	0.02
300.20	0	0.00
