# Supplementary material for: Chemical cues of female fertility states in a non-human primate
Source: Sci Rep. 2019 Sep 23;9:13716. doi: 10.1038/s41598-019-50063-w (PMC6757047; doi:10.1038/s41598-019-50063-w)
Supplement: Supplementary file 1 — Dataset 1 [file 41598_2019_50063_MOESM1_ESM.zip › Supplementary Data S24_Benzoic acid, hexyl ester.txt]

[MS Spectrum]
# of Peaks	139
Raw Spectrum	28.337 (scan : 8442)
Background	28.300 -> 28.370 (scan : 8431 -> 8452)
Base Peak	m/z 105.00 (Inten : 10,000)
Event#	1
m/z	Absolute Intensity	Relative Intensity
30.05	3	0.03
31.00	55	0.55
34.00	1	0.01
35.00	3	0.03
36.75	43	0.43
38.05	39	0.39
39.00	464	4.64
40.05	84	0.84
41.00	2383	23.83
42.05	569	5.69
43.00	639	6.39
44.00	30	0.30
48.00	1	0.01
49.00	12	0.12
50.00	357	3.57
51.00	1378	13.78
52.00	82	0.82
53.05	195	1.95
54.05	386	3.86
55.05	4087	40.87
56.05	1993	19.93
57.05	576	5.76
58.05	19	0.19
62.05	19	0.19
63.00	40	0.40
64.00	23	0.23
65.00	74	0.74
66.15	18	0.18
67.05	606	6.06
68.10	961	9.61
69.05	4497	44.97
70.05	4462	44.62
74.00	40	0.40
75.05	15	0.15
76.05	324	3.24
77.00	6409	64.09
78.05	513	5.13
79.05	677	6.77
80.10	89	0.89
81.05	74	0.74
82.05	249	2.49
83.10	812	8.12
84.10	8556	85.56
85.10	402	4.02
86.10	4	0.04
87.20	10	0.10
92.05	7	0.07
93.00	49	0.49
93.95	68	0.68
95.10	204	2.04
96.05	265	2.65
97.05	2054	20.54
98.05	1859	18.59
101.05	12	0.12
101.95	17	0.17
104.05	212	2.12
105.00	10000	100.00
106.00	701	7.01
107.00	40	0.40
108.10	17	0.17
109.15	20	0.20
110.05	73	0.73
111.10	42	0.42
120.05	50	0.50
121.05	39	0.39
122.00	1037	10.37
123.00	4970	49.70
124.10	499	4.99
125.15	96	0.96
126.10	4383	43.83
127.15	464	4.64
128.15	12	0.12
130.15	13	0.13
132.10	3	0.03
133.05	61	0.61
134.05	106	1.06
135.05	93	0.93
137.10	40	0.40
146.15	10	0.10
148.05	42	0.42
149.05	309	3.09
150.05	80	0.80
152.15	6	0.06
156.15	13	0.13
160.00	2	0.02
162.10	62	0.62
163.20	35	0.35
165.20	22	0.22
170.05	1	0.01
171.00	16	0.16
172.20	5	0.05
173.15	63	0.63
173.95	12	0.12
174.90	13	0.13
175.95	2	0.02
177.00	29	0.29
178.10	0	0.00
179.05	8	0.08
183.75	5	0.05
185.30	7	0.07
190.20	6	0.06
191.20	15	0.15
194.05	34	0.34
197.00	13	0.13
200.90	10	0.10
202.05	13	0.13
203.05	8	0.08
206.15	23	0.23
207.10	11	0.11
208.00	16	0.16
212.10	7	0.07
213.05	14	0.14
214.15	39	0.39
215.20	12	0.12
216.20	3	0.03
218.10	3	0.03
219.10	29	0.29
224.10	27	0.27
225.20	5	0.05
228.30	28	0.28
232.40	4	0.04
237.40	7	0.07
241.40	9	0.09
244.40	5	0.05
249.20	25	0.25
250.20	3	0.03
251.20	4	0.04
257.20	1	0.01
261.20	1	0.01
273.20	5	0.05
279.20	5	0.05
281.00	29	0.29
282.00	1	0.01
283.00	5	0.05
287.00	0	0.00
295.00	2	0.02
296.00	5	0.05
297.00	4	0.04
300.00	0	0.00
