# Supplementary material for: Chemical cues of female fertility states in a non-human primate
Source: Sci Rep. 2019 Sep 23;9:13716. doi: 10.1038/s41598-019-50063-w (PMC6757047; doi:10.1038/s41598-019-50063-w)
Supplement: Supplementary file 1 — Dataset 1 [file 41598_2019_50063_MOESM1_ESM.zip › Supplementary Data S25_Diisobutyl phthalic acid ester.txt]

[MS Spectrum]
# of Peaks	271
Raw Spectrum	28.897 (scan : 8610)
Background	No Background Spectrum
Base Peak	m/z 149.00 (Inten : 10,000)
Event#	1
m/z	Absolute Intensity	Relative Intensity
30.05	29	0.29
31.00	17	0.17
32.00	10	0.10
33.00	1	0.01
34.00	0	0.00
35.00	0	0.00
36.00	0	0.00
36.95	4	0.04
38.05	14	0.14
39.00	276	2.76
40.05	51	0.51
41.00	1030	10.30
42.05	79	0.79
43.00	214	2.14
44.00	31	0.31
45.05	8	0.08
46.00	1	0.01
47.00	1	0.01
48.00	0	0.00
49.05	5	0.05
50.00	163	1.63
51.00	82	0.82
52.00	22	0.22
53.00	36	0.36
54.05	12	0.12
55.05	128	1.28
56.05	491	4.91
57.05	2005	20.05
58.05	97	0.97
59.00	6	0.06
60.00	2	0.02
60.95	1	0.01
62.05	3	0.03
63.10	15	0.15
64.05	18	0.18
65.00	348	3.48
66.00	36	0.36
67.00	12	0.12
68.05	7	0.07
69.05	21	0.21
70.00	12	0.12
71.10	16	0.16
72.05	7	0.07
73.05	24	0.24
74.05	43	0.43
75.05	74	0.74
76.05	591	5.91
77.00	182	1.82
78.00	21	0.21
79.05	27	0.27
80.05	5	0.05
81.05	12	0.12
82.05	5	0.05
83.05	11	0.11
84.10	16	0.16
85.10	13	0.13
86.05	2	0.02
87.05	1	0.01
87.95	2	0.02
89.00	6	0.06
90.05	5	0.05
91.05	48	0.48
92.05	37	0.37
93.00	301	3.01
94.00	27	0.27
95.10	12	0.12
96.10	6	0.06
97.10	11	0.11
98.05	4	0.04
99.05	6	0.06
100.00	2	0.02
101.05	3	0.03
102.05	4	0.04
103.05	30	0.30
104.00	628	6.28
105.05	233	2.33
106.00	27	0.27
107.10	10	0.10
108.05	4	0.04
109.05	9	0.09
110.10	4	0.04
111.10	10	0.10
112.05	4	0.04
113.05	3	0.03
114.05	2	0.02
115.05	17	0.17
116.05	6	0.06
117.00	17	0.17
118.05	9	0.09
119.05	22	0.22
120.05	26	0.26
121.00	311	3.11
122.00	132	1.32
123.05	85	0.85
124.05	10	0.10
125.15	5	0.05
126.05	3	0.03
127.00	6	0.06
128.05	17	0.17
129.10	10	0.10
130.05	11	0.11
131.05	13	0.13
132.00	152	1.52
133.05	34	0.34
134.05	7	0.07
135.00	29	0.29
136.05	7	0.07
137.00	5	0.05
138.15	3	0.03
139.15	3	0.03
140.15	1	0.01
141.15	3	0.03
142.05	2	0.02
143.05	20	0.20
144.10	6	0.06
145.05	5	0.05
146.05	6	0.06
147.05	31	0.31
148.05	182	1.82
149.00	10000	100.00
150.00	929	9.29
151.00	112	1.12
152.20	10	0.10
153.00	2	0.02
154.05	2	0.02
155.10	3	0.03
156.15	1	0.01
157.15	3	0.03
158.05	2	0.02
159.05	4	0.04
160.05	10	0.10
161.05	22	0.22
162.00	26	0.26
163.05	13	0.13
164.05	1	0.01
164.95	9	0.09
166.05	11	0.11
167.00	422	4.22
168.00	40	0.40
169.00	7	0.07
169.95	1	0.01
171.05	3	0.03
172.15	1	0.01
173.20	2	0.02
174.05	2	0.02
175.05	3	0.03
176.05	4	0.04
177.00	6	0.06
178.05	13	0.13
179.00	14	0.14
180.05	5	0.05
181.05	2	0.02
182.20	2	0.02
183.15	1	0.01
184.15	1	0.01
185.00	2	0.02
186.20	2	0.02
187.05	1	0.01
188.05	1	0.01
189.10	15	0.15
190.05	3	0.03
191.10	5	0.05
192.15	4	0.04
193.05	3	0.03
194.10	2	0.02
195.20	2	0.02
196.10	1	0.01
197.15	1	0.01
198.30	1	0.01
199.25	1	0.01
200.15	1	0.01
201.15	1	0.01
202.05	1	0.01
203.05	6	0.06
204.15	7	0.07
205.05	275	2.75
206.10	42	0.42
207.05	33	0.33
208.15	4	0.04
209.10	5	0.05
210.20	1	0.01
211.20	0	0.00
212.00	1	0.01
213.05	1	0.01
214.00	0	0.00
215.00	1	0.01
216.00	0	0.00
217.00	0	0.00
218.15	1	0.01
219.10	2	0.02
219.95	2	0.02
221.10	3	0.03
222.15	13	0.13
223.10	640	6.40
224.05	97	0.97
225.10	14	0.14
226.15	2	0.02
227.20	0	0.00
228.20	0	0.00
229.20	0	0.00
230.20	0	0.00
231.20	0	0.00
232.10	1	0.01
233.15	3	0.03
234.25	1	0.01
235.20	2	0.02
236.15	2	0.02
237.05	1	0.01
238.10	1	0.01
239.10	0	0.00
240.10	0	0.00
241.10	0	0.00
242.00	1	0.01
243.05	3	0.03
244.00	1	0.01
245.00	0	0.00
246.00	0	0.00
247.00	0	0.00
248.00	0	0.00
249.20	1	0.01
250.25	2	0.02
250.80	1	0.01
251.80	0	0.00
252.80	1	0.01
253.80	0	0.00
254.80	0	0.00
255.80	0	0.00
256.80	0	0.00
258.30	1	0.01
259.30	0	0.00
260.30	0	0.00
261.30	0	0.00
262.15	1	0.01
263.05	4	0.04
264.20	2	0.02
265.20	0	0.00
266.20	0	0.00
267.05	1	0.01
268.10	0	0.00
269.10	0	0.00
270.10	0	0.00
271.10	0	0.00
272.10	0	0.00
273.10	0	0.00
274.10	0	0.00
275.10	1	0.01
276.10	0	0.00
277.25	1	0.01
278.15	3	0.03
279.20	1	0.01
280.00	0	0.00
281.00	2	0.02
282.00	1	0.01
283.00	0	0.00
284.00	0	0.00
285.00	0	0.00
286.00	0	0.00
287.00	0	0.00
288.00	0	0.00
289.00	0	0.00
290.00	0	0.00
291.00	0	0.00
292.00	0	0.00
293.00	0	0.00
294.00	0	0.00
295.00	0	0.00
296.00	0	0.00
297.00	0	0.00
298.00	0	0.00
299.00	0	0.00
300.00	0	0.00
