# Supplementary material for: Chemical cues of female fertility states in a non-human primate
Source: Sci Rep. 2019 Sep 23;9:13716. doi: 10.1038/s41598-019-50063-w (PMC6757047; doi:10.1038/s41598-019-50063-w)
Supplement: Supplementary file 1 — Dataset 1 [file 41598_2019_50063_MOESM1_ESM.zip › Supplementary Data S26_2-hydroxy-2-phenyl-ethyl benzoate.txt]

[MS Spectrum]
# of Peaks	130
Raw Spectrum	31.683 (scan : 9446)
Background	31.663 -> 31.723 (scan : 9440 -> 9458)
Base Peak	m/z 105.05 (Inten : 10,000)
Event#	1
m/z	Absolute Intensity	Relative Intensity
31.05	51	0.51
34.00	1	0.01
37.05	0	0.00
38.05	76	0.76
39.00	209	2.09
42.00	64	0.64
49.05	59	0.59
50.00	543	5.43
51.00	2154	21.54
52.05	156	1.56
53.00	51	0.51
63.00	108	1.08
66.00	0	0.00
67.05	39	0.39
71.10	62	0.62
74.00	35	0.35
75.05	69	0.69
76.05	331	3.31
77.05	6401	64.01
78.05	1088	10.88
79.05	4331	43.31
80.05	244	2.44
84.10	40	0.40
86.05	12	0.12
87.05	73	0.73
88.05	7	0.07
90.05	60	0.60
91.05	862	8.62
92.05	1396	13.96
93.05	60	0.60
94.05	8	0.08
95.10	71	0.71
101.05	104	1.04
105.05	10000	100.00
106.05	1233	12.33
107.05	7476	74.76
108.05	727	7.27
109.05	126	1.26
112.05	61	0.61
118.05	73	0.73
119.05	169	1.69
120.05	8494	84.94
121.05	816	8.16
122.05	189	1.89
123.10	45	0.45
124.15	6	0.06
125.10	40	0.40
126.10	35	0.35
135.05	277	2.77
136.00	567	5.67
137.05	86	0.86
141.10	9	0.09
142.15	18	0.18
144.10	63	0.63
149.15	29	0.29
150.10	94	0.94
151.10	63	0.63
154.15	7	0.07
156.15	23	0.23
157.10	71	0.71
159.10	51	0.51
160.05	119	1.19
161.10	80	0.80
163.05	4	0.04
164.10	10	0.10
165.10	33	0.33
170.05	30	0.30
171.15	38	0.38
177.15	52	0.52
178.05	378	3.78
180.15	10	0.10
182.15	4	0.04
184.15	3	0.03
185.15	12	0.12
187.10	0	0.00
188.05	24	0.24
193.10	134	1.34
194.10	24	0.24
195.20	48	0.48
196.20	49	0.49
197.15	36	0.36
198.15	30	0.30
200.15	16	0.16
202.05	1	0.01
204.00	11	0.11
205.10	30	0.30
208.10	7	0.07
211.15	34	0.34
212.15	46	0.46
217.05	30	0.30
223.20	38	0.38
224.10	15	0.15
225.15	7	0.07
226.15	45	0.45
229.15	12	0.12
231.15	12	0.12
232.10	31	0.31
234.10	32	0.32
237.15	70	0.70
239.10	127	1.27
239.95	31	0.31
243.10	1	0.01
244.10	5	0.05
246.15	2	0.02
247.20	0	0.00
248.15	34	0.34
249.10	7	0.07
251.15	0	0.00
252.15	9	0.09
253.05	42	0.42
254.10	110	1.10
255.15	24	0.24
257.20	19	0.19
261.20	13	0.13
262.15	4	0.04
263.10	19	0.19
267.20	15	0.15
271.10	10	0.10
271.95	7	0.07
274.15	16	0.16
275.05	10	0.10
277.15	84	0.84
282.05	0	0.00
285.20	14	0.14
286.15	11	0.11
289.20	2	0.02
296.20	4	0.04
297.00	1	0.01
298.00	12	0.12
300.00	2	0.02
