# Supplementary material for: Chemical cues of female fertility states in a non-human primate
Source: Sci Rep. 2019 Sep 23;9:13716. doi: 10.1038/s41598-019-50063-w (PMC6757047; doi:10.1038/s41598-019-50063-w)
Supplement: Supplementary file 1 — Dataset 1 [file 41598_2019_50063_MOESM1_ESM.zip › Supplementary Data S27_3-phenyl-1-butanol.txt]

[MS Spectrum]
# of Peaks	115
Raw Spectrum	31.980 (scan : 9535)
Background	31.947 -> 32.010 (scan : 9525 -> 9544)
Base Peak	m/z 105.05 (Inten : 10,000)
Event#	1
m/z	Absolute Intensity	Relative Intensity
33.00	2	0.02
35.95	1	0.01
37.95	17	0.17
39.05	95	0.95
40.00	7	0.07
47.10	6	0.06
49.05	7	0.07
50.00	339	3.39
51.00	1450	14.50
52.00	108	1.08
53.00	57	0.57
62.00	13	0.13
63.00	57	0.57
64.05	27	0.27
65.05	196	1.96
66.00	12	0.12
68.10	5	0.05
74.00	58	0.58
75.00	70	0.70
76.05	232	2.32
77.05	4904	49.04
78.05	441	4.41
79.05	310	3.10
89.05	44	0.44
90.15	11	0.11
91.05	599	5.99
92.05	71	0.71
94.05	21	0.21
102.05	10	0.10
103.05	182	1.82
104.05	415	4.15
105.05	10000	100.00
106.05	903	9.03
107.05	95	0.95
108.05	1	0.01
115.05	172	1.72
116.15	91	0.91
117.05	3638	36.38
118.00	1483	14.83
119.05	282	2.82
122.05	11	0.11
127.10	27	0.27
128.05	45	0.45
130.15	8	0.08
131.15	150	1.50
132.10	4938	49.38
133.10	871	8.71
134.15	5	0.05
135.05	245	2.45
136.05	10	0.10
137.10	7	0.07
140.05	1	0.01
141.10	6	0.06
147.05	2	0.02
148.10	88	0.88
149.15	0	0.00
152.15	10	0.10
158.10	13	0.13
160.15	5	0.05
164.05	9	0.09
165.10	26	0.26
166.10	22	0.22
167.05	20	0.20
170.10	4	0.04
172.15	5	0.05
176.10	5	0.05
179.10	22	0.22
182.20	6	0.06
183.15	1	0.01
184.15	3	0.03
187.10	1	0.01
189.10	0	0.00
190.20	1	0.01
194.15	0	0.00
195.20	9	0.09
197.20	1	0.01
198.15	8	0.08
203.05	3	0.03
210.10	17	0.17
212.15	7	0.07
217.15	1	0.01
218.25	4	0.04
223.15	4	0.04
225.15	11	0.11
232.05	0	0.00
233.10	6	0.06
234.15	0	0.00
236.10	6	0.06
237.10	36	0.36
240.10	15	0.15
243.05	5	0.05
247.30	3	0.03
249.15	11	0.11
251.15	2	0.02
252.15	48	0.48
253.05	14	0.14
259.05	7	0.07
260.20	1	0.01
261.05	1	0.01
263.00	3	0.03
265.00	1	0.01
272.00	0	0.00
275.00	0	0.00
276.15	1	0.01
277.25	4	0.04
278.20	16	0.16
279.15	10	0.10
280.15	0	0.00
281.15	0	0.00
286.30	3	0.03
289.30	1	0.01
293.00	3	0.03
297.05	0	0.00
298.00	2	0.02
300.00	0	0.00
