# Supplementary material for: Chemical cues of female fertility states in a non-human primate
Source: Sci Rep. 2019 Sep 23;9:13716. doi: 10.1038/s41598-019-50063-w (PMC6757047; doi:10.1038/s41598-019-50063-w)
Supplement: Supplementary file 1 — Dataset 1 [file 41598_2019_50063_MOESM1_ESM.zip › Supplementary Data S28_5-Isopropyl-2-methyl-phenyl benzoate.txt]

[MS Spectrum]
# of Peaks	153
Raw Spectrum	33.273 (scan : 9923)
Background	33.240 -> 33.300 (scan : 9913 -> 9931)
Base Peak	m/z 105.05 (Inten : 10,000)
Event#	1
m/z	Absolute Intensity	Relative Intensity
30.05	1	0.01
32.00	3	0.03
33.00	1	0.01
35.00	0	0.00
36.00	2	0.02
36.95	1	0.01
38.00	10	0.10
39.05	96	0.96
40.00	2	0.02
41.05	16	0.16
42.05	7	0.07
45.00	8	0.08
49.05	2	0.02
50.00	102	1.02
51.00	408	4.08
52.00	32	0.32
53.00	32	0.32
62.05	19	0.19
63.00	85	0.85
64.05	24	0.24
65.05	84	0.84
67.05	5	0.05
72.15	1	0.01
73.05	10	0.10
74.05	34	0.34
75.00	45	0.45
76.05	98	0.98
77.05	1790	17.90
78.05	188	1.88
79.05	71	0.71
80.05	11	0.11
82.10	7	0.07
87.05	6	0.06
88.05	0	0.00
89.00	84	0.84
90.00	23	0.23
91.05	300	3.00
92.00	29	0.29
93.10	3	0.03
94.05	1	0.01
95.05	12	0.12
97.10	1	0.01
98.00	3	0.03
99.10	2	0.02
100.05	6	0.06
101.05	17	0.17
102.05	69	0.69
103.05	305	3.05
104.05	165	1.65
105.05	10000	100.00
106.05	786	7.86
107.00	33	0.33
113.05	4	0.04
114.15	16	0.16
115.05	831	8.31
116.05	241	2.41
117.05	290	2.90
118.05	34	0.34
119.10	15	0.15
120.05	3	0.03
121.05	5	0.05
122.05	19	0.19
123.10	2	0.02
125.10	0	0.00
126.10	22	0.22
127.10	182	1.82
128.05	494	4.94
129.05	529	5.29
130.10	71	0.71
131.10	269	2.69
132.10	79	0.79
133.10	105	1.05
134.10	4	0.04
136.15	3	0.03
137.20	7	0.07
139.10	2	0.02
140.10	2	0.02
141.05	35	0.35
142.15	6	0.06
143.10	81	0.81
144.05	29	0.29
145.05	40	0.40
146.05	10	0.10
147.10	10	0.10
148.00	4	0.04
150.10	5	0.05
151.10	4	0.04
153.10	11	0.11
155.05	22	0.22
156.15	3	0.03
160.10	28	0.28
161.10	15	0.15
163.10	2	0.02
167.00	6	0.06
170.10	1	0.01
171.10	3	0.03
173.15	1	0.01
174.10	6	0.06
175.05	9	0.09
177.15	8	0.08
178.05	10	0.10
183.15	25	0.25
184.05	11	0.11
185.10	1	0.01
187.25	0	0.00
189.10	3	0.03
192.10	9	0.09
193.05	19	0.19
196.15	0	0.00
197.15	4	0.04
200.20	3	0.03
207.05	14	0.14
209.10	7	0.07
216.05	2	0.02
219.05	6	0.06
221.05	10	0.10
224.15	1	0.01
225.20	2	0.02
227.05	3	0.03
231.20	6	0.06
232.05	1	0.01
236.10	3	0.03
237.15	16	0.16
238.10	35	0.35
239.20	8	0.08
240.10	5	0.05
243.15	18	0.18
245.05	5	0.05
246.20	4	0.04
247.20	1	0.01
249.15	0	0.00
250.15	2	0.02
251.10	18	0.18
252.10	2	0.02
255.25	1	0.01
257.10	6	0.06
258.15	1	0.01
260.10	7	0.07
264.05	3	0.03
265.15	12	0.12
266.10	473	4.73
267.05	103	1.03
274.95	1	0.01
277.30	1	0.01
280.05	1	0.01
283.05	1	0.01
284.15	7	0.07
285.15	2	0.02
286.25	1	0.01
287.20	0	0.00
288.50	2	0.02
294.50	1	0.01
299.20	1	0.01
