# Supplementary material for: Chemical cues of female fertility states in a non-human primate
Source: Sci Rep. 2019 Sep 23;9:13716. doi: 10.1038/s41598-019-50063-w (PMC6757047; doi:10.1038/s41598-019-50063-w)
Supplement: Supplementary file 1 — Dataset 1 [file 41598_2019_50063_MOESM1_ESM.zip › Supplementary Data S29_unknown steroid.txt]

[MS Spectrum]
# of Peaks	271
Raw Spectrum	43.150 (scan : 12886)
Background	No Background Spectrum
Base Peak	m/z 43.00 (Inten : 10,000)
Event#	1
m/z	Absolute Intensity	Relative Intensity
30.00	134	1.34
30.95	34	0.34
32.00	103	1.03
33.00	1	0.01
34.00	1	0.01
35.00	2	0.02
36.00	4	0.04
37.00	47	0.47
38.05	38	0.38
39.00	749	7.49
40.05	255	2.55
41.00	5656	56.56
42.05	1270	12.70
43.00	10000	100.00
44.00	1697	16.97
45.00	133	1.33
46.00	4	0.04
47.10	26	0.26
47.85	25	0.25
48.90	4	0.04
50.00	56	0.56
51.00	231	2.31
52.00	140	1.40
53.00	819	8.19
54.05	478	4.78
55.05	5157	51.57
56.10	892	8.92
57.05	5213	52.13
58.05	326	3.26
59.00	482	4.82
60.00	251	2.51
61.00	71	0.71
61.95	26	0.26
63.05	80	0.80
64.05	57	0.57
65.10	544	5.44
65.95	333	3.33
67.05	2776	27.76
68.10	696	6.96
69.05	2796	27.96
70.05	568	5.68
71.10	2394	23.94
72.05	339	3.39
73.05	728	7.28
73.95	74	0.74
74.90	144	1.44
76.05	71	0.71
77.00	1215	12.15
78.10	378	3.78
79.10	2462	24.62
80.15	528	5.28
81.10	4186	41.86
82.10	699	6.99
83.10	2024	20.24
84.05	442	4.42
85.15	846	8.46
86.10	206	2.06
87.05	118	1.18
88.05	30	0.30
89.00	220	2.20
90.05	192	1.92
91.10	4643	46.43
92.10	790	7.90
93.15	2622	26.22
94.10	928	9.28
95.15	4183	41.83
96.15	673	6.73
97.15	1475	14.75
98.10	430	4.30
99.15	343	3.43
100.05	78	0.78
101.05	84	0.84
102.05	201	2.01
103.05	703	7.03
104.10	478	4.78
105.10	4325	43.25
106.15	868	8.68
107.10	2584	25.84
108.15	785	7.85
109.15	2407	24.07
110.15	403	4.03
111.15	1076	10.76
112.25	192	1.92
113.25	347	3.47
114.10	151	1.51
115.10	2515	25.15
116.05	820	8.20
117.15	3411	34.11
118.15	2246	22.46
119.15	5500	55.00
120.15	888	8.88
121.15	1759	17.59
122.15	856	8.56
123.15	1079	10.79
124.25	236	2.36
125.30	450	4.50
126.15	196	1.96
127.10	986	9.86
128.15	4043	40.43
129.10	5288	52.88
130.20	1269	12.69
131.15	2821	28.21
132.15	664	6.64
133.15	1762	17.62
134.25	2205	22.05
135.15	9121	91.21
136.15	1687	16.87
137.20	764	7.64
138.15	351	3.51
139.15	412	4.12
140.25	293	2.93
141.15	3868	38.68
142.15	2877	28.77
143.15	8502	85.02
144.10	2756	27.56
145.15	3373	33.73
146.15	739	7.39
147.15	1129	11.29
148.25	805	8.05
149.20	4315	43.15
150.15	739	7.39
151.15	751	7.51
152.15	493	4.93
153.10	946	9.46
154.15	543	5.43
155.10	1676	16.76
156.15	942	9.42
157.15	3041	30.41
158.15	3438	34.38
159.20	1686	16.86
160.15	550	5.50
161.20	866	8.66
162.20	222	2.22
163.15	2061	20.61
164.25	599	5.99
165.15	1012	10.12
166.15	468	4.68
167.15	723	7.23
168.15	325	3.25
169.10	709	7.09
170.05	324	3.24
171.15	842	8.42
172.20	582	5.82
173.20	437	4.37
174.15	144	1.44
175.25	167	1.67
176.25	135	1.35
177.20	951	9.51
178.15	774	7.74
179.15	502	5.02
180.25	191	1.91
181.20	385	3.85
182.15	214	2.14
183.20	707	7.07
184.25	215	2.15
185.20	318	3.18
186.25	123	1.23
187.15	125	1.25
188.15	115	1.15
189.10	232	2.32
190.15	128	1.28
191.20	717	7.17
192.25	303	3.03
193.15	611	6.11
194.15	229	2.29
195.15	277	2.77
196.15	103	1.03
197.20	604	6.04
198.20	310	3.10
199.15	360	3.60
200.05	97	0.97
201.00	143	1.43
202.05	118	1.18
203.25	232	2.32
204.05	73	0.73
205.15	187	1.87
206.15	571	5.71
207.10	1407	14.07
208.15	312	3.12
209.05	327	3.27
210.15	88	0.88
211.10	675	6.75
212.05	305	3.05
213.10	266	2.66
214.25	68	0.68
215.20	379	3.79
216.15	85	0.85
217.10	89	0.89
218.25	59	0.59
219.20	371	3.71
220.15	64	0.64
221.20	247	2.47
222.00	172	1.72
223.10	138	1.38
224.15	54	0.54
225.15	223	2.23
226.15	122	1.22
227.10	89	0.89
228.10	97	0.97
229.10	109	1.09
229.95	55	0.55
231.00	104	1.04
232.25	77	0.77
233.15	260	2.60
234.20	100	1.00
235.30	39	0.39
236.25	31	0.31
237.10	167	1.67
238.00	77	0.77
239.10	172	1.72
240.05	93	0.93
241.35	80	0.80
242.35	63	0.63
243.05	42	0.42
244.15	33	0.33
245.25	104	1.04
246.25	231	2.31
247.30	3673	36.73
248.25	840	8.40
249.25	162	1.62
250.25	84	0.84
251.20	128	1.28
252.15	104	1.04
253.20	1198	11.98
254.25	357	3.57
255.15	174	1.74
256.10	66	0.66
257.15	44	0.44
258.05	85	0.85
259.20	95	0.95
260.25	127	1.27
261.25	133	1.33
262.30	305	3.05
263.20	173	1.73
264.25	90	0.90
265.25	178	1.78
265.95	88	0.88
266.90	177	1.77
267.95	111	1.11
269.00	40	0.40
270.10	63	0.63
271.10	67	0.67
272.25	92	0.92
273.25	18	0.18
274.30	107	1.07
275.25	54	0.54
276.30	101	1.01
277.05	66	0.66
278.05	14	0.14
279.15	53	0.53
280.15	50	0.50
281.10	677	6.77
282.15	314	3.14
283.10	213	2.13
284.20	131	1.31
285.25	40	0.40
286.20	55	0.55
287.30	132	1.32
288.20	70	0.70
288.95	50	0.50
289.60	30	0.30
290.65	60	0.60
291.90	41	0.41
293.20	43	0.43
294.25	58	0.58
295.20	88	0.88
295.80	3	0.03
296.75	41	0.41
298.15	40	0.40
299.15	90	0.90
300.20	76	0.76
