# Supplementary material for: Chemical cues of female fertility states in a non-human primate
Source: Sci Rep. 2019 Sep 23;9:13716. doi: 10.1038/s41598-019-50063-w (PMC6757047; doi:10.1038/s41598-019-50063-w)
Supplement: Supplementary file 1 — Dataset 1 [file 41598_2019_50063_MOESM1_ESM.zip › Supplementary Data S30_(3β)-cholesta-4,6-dien-3-ol.txt]

[MS Spectrum]
# of Peaks	271
Raw Spectrum	43.220 (scan : 12907)
Background	No Background Spectrum
Base Peak	m/z 43.00 (Inten : 10,000)
Event#	1
m/z	Absolute Intensity	Relative Intensity
29.90	92	0.92
30.95	29	0.29
31.85	121	1.21
32.90	1	0.01
33.90	4	0.04
34.90	1	0.01
35.90	0	0.00
36.90	12	0.12
37.90	41	0.41
38.95	654	6.54
40.00	212	2.12
40.95	5524	55.24
41.95	887	8.87
43.00	10000	100.00
43.95	1390	13.90
44.95	189	1.89
46.00	19	0.19
46.80	19	0.19
47.80	8	0.08
48.80	13	0.13
50.00	43	0.43
51.00	165	1.65
52.00	76	0.76
53.00	662	6.62
54.05	263	2.63
55.00	4316	43.16
56.00	537	5.37
57.00	4726	47.26
58.10	264	2.64
59.05	337	3.37
60.00	135	1.35
60.95	57	0.57
62.00	24	0.24
63.15	48	0.48
64.05	50	0.50
65.05	542	5.42
66.05	431	4.31
67.05	2505	25.05
68.05	381	3.81
69.05	2831	28.31
70.15	323	3.23
71.05	2067	20.67
72.00	270	2.70
73.05	1138	11.38
74.10	126	1.26
75.15	134	1.34
75.95	108	1.08
77.05	1312	13.12
78.05	368	3.68
79.05	2440	24.40
80.05	506	5.06
81.05	4159	41.59
82.05	563	5.63
83.10	1771	17.71
84.05	195	1.95
85.15	559	5.59
86.05	135	1.35
87.15	134	1.34
88.10	49	0.49
89.10	199	1.99
90.05	164	1.64
91.05	4321	43.21
92.05	657	6.57
93.05	2515	25.15
94.10	763	7.63
95.05	3694	36.94
96.05	613	6.13
97.05	1218	12.18
98.10	214	2.14
99.05	190	1.90
100.05	53	0.53
101.05	98	0.98
102.05	125	1.25
103.05	497	4.97
104.10	440	4.40
105.05	3929	39.29
106.05	719	7.19
107.10	2510	25.10
108.05	665	6.65
109.10	1829	18.29
110.10	277	2.77
111.15	774	7.74
112.15	168	1.68
113.15	245	2.45
114.05	70	0.70
115.05	2072	20.72
116.05	607	6.07
117.05	3035	30.35
118.05	1896	18.96
119.10	4361	43.61
120.05	716	7.16
121.10	1257	12.57
122.15	673	6.73
123.10	786	7.86
124.15	194	1.94
125.10	221	2.21
126.15	84	0.84
127.10	799	7.99
128.10	3546	35.46
129.05	4216	42.16
130.10	890	8.90
131.10	2546	25.46
132.10	583	5.83
133.10	1537	15.37
134.10	1551	15.51
135.10	7357	73.57
136.15	1242	12.42
137.10	467	4.67
138.15	106	1.06
139.15	129	1.29
140.15	110	1.10
141.10	3191	31.91
142.10	2796	27.96
143.05	6619	66.19
144.10	2438	24.38
145.10	2636	26.36
146.15	512	5.12
147.10	862	8.62
148.05	485	4.85
149.15	3032	30.32
150.15	496	4.96
151.10	428	4.28
152.10	327	3.27
153.10	626	6.26
154.05	327	3.27
155.10	1431	14.31
156.15	583	5.83
157.10	2555	25.55
158.10	2407	24.07
159.10	1311	13.11
160.15	263	2.63
161.10	643	6.43
162.15	223	2.23
163.10	1444	14.44
164.15	350	3.50
165.05	756	7.56
166.10	343	3.43
167.10	486	4.86
168.15	263	2.63
169.05	674	6.74
170.10	273	2.73
171.15	641	6.41
172.20	355	3.55
173.15	227	2.27
174.00	79	0.79
175.15	171	1.71
176.20	89	0.89
177.20	681	6.81
178.10	449	4.49
179.10	443	4.43
180.15	157	1.57
181.15	295	2.95
182.15	145	1.45
183.15	631	6.31
184.15	226	2.26
185.15	189	1.89
186.15	96	0.96
187.05	76	0.76
188.15	32	0.32
189.15	151	1.51
190.15	131	1.31
191.10	666	6.66
192.05	172	1.72
193.10	486	4.86
194.10	130	1.30
195.10	261	2.61
196.15	159	1.59
197.20	409	4.09
198.20	151	1.51
199.15	212	2.12
200.10	94	0.94
201.00	56	0.56
202.05	58	0.58
203.10	92	0.92
204.15	77	0.77
205.10	270	2.70
206.05	304	3.04
207.05	1547	15.47
208.00	384	3.84
209.10	183	1.83
210.15	88	0.88
211.10	524	5.24
212.10	192	1.92
213.15	223	2.23
214.00	46	0.46
215.00	55	0.55
216.05	16	0.16
217.00	57	0.57
218.20	36	0.36
219.20	339	3.39
220.15	41	0.41
221.15	210	2.10
222.15	84	0.84
223.00	126	1.26
224.15	35	0.35
225.05	134	1.34
226.10	74	0.74
227.05	71	0.71
227.90	15	0.15
228.95	54	0.54
230.15	30	0.30
231.10	106	1.06
232.15	51	0.51
233.10	137	1.37
234.10	179	1.79
235.05	44	0.44
236.15	34	0.34
237.15	178	1.78
238.30	19	0.19
239.30	100	1.00
240.10	57	0.57
241.20	72	0.72
242.05	39	0.39
242.85	25	0.25
244.25	41	0.41
245.20	130	1.30
246.20	77	0.77
247.20	2335	23.35
248.20	680	6.80
249.15	172	1.72
250.05	90	0.90
250.95	136	1.36
252.20	87	0.87
253.20	966	9.66
254.15	256	2.56
255.05	64	0.64
256.15	42	0.42
257.25	40	0.40
258.20	15	0.15
259.20	109	1.09
260.20	113	1.13
261.30	177	1.77
262.30	186	1.86
263.10	97	0.97
264.00	42	0.42
265.05	234	2.34
266.05	96	0.96
267.00	210	2.10
268.10	56	0.56
269.20	50	0.50
270.25	46	0.46
271.25	14	0.14
272.15	43	0.43
273.30	36	0.36
274.30	56	0.56
275.30	30	0.30
276.30	36	0.36
277.15	19	0.19
278.15	34	0.34
279.25	31	0.31
280.15	36	0.36
281.05	1164	11.64
282.10	283	2.83
283.15	209	2.09
284.05	47	0.47
285.00	33	0.33
286.00	5	0.05
287.00	8	0.08
288.15	20	0.20
289.10	11	0.11
290.20	19	0.19
291.10	9	0.09
292.10	41	0.41
293.15	42	0.42
294.20	6	0.06
295.20	114	1.14
296.35	26	0.26
297.40	76	0.76
298.30	25	0.25
299.15	41	0.41
300.10	44	0.44
