# Supplementary material for: Chemical cues of female fertility states in a non-human primate
Source: Sci Rep. 2019 Sep 23;9:13716. doi: 10.1038/s41598-019-50063-w (PMC6757047; doi:10.1038/s41598-019-50063-w)
Supplement: Supplementary file 1 — Dataset 1 [file 41598_2019_50063_MOESM1_ESM.zip › Supplementary Data S31_Cholesta-3,5-dien-7-one.txt]

[MS Spectrum]
# of Peaks	271
Raw Spectrum	46.343 (scan : 13844)
Background	No Background Spectrum
Base Peak	m/z 174.10 (Inten : 10,000)
Event#	1
m/z	Absolute Intensity	Relative Intensity
30.10	12	0.12
31.05	9	0.09
32.00	82	0.82
33.00	1	0.01
34.00	1	0.01
35.00	1	0.01
36.00	1	0.01
37.00	4	0.04
38.00	4	0.04
39.00	190	1.90
40.05	78	0.78
41.05	1638	16.38
42.10	214	2.14
43.05	2630	26.30
44.00	578	5.78
44.95	70	0.70
46.00	4	0.04
47.00	7	0.07
48.00	1	0.01
49.00	1	0.01
50.15	12	0.12
51.10	50	0.50
52.05	28	0.28
53.05	288	2.88
54.05	78	0.78
55.05	1629	16.29
56.10	209	2.09
57.10	1151	11.51
58.05	72	0.72
59.00	37	0.37
60.05	27	0.27
61.10	10	0.10
62.10	2	0.02
62.90	10	0.10
64.05	8	0.08
65.05	299	2.99
66.10	85	0.85
67.05	1122	11.22
68.05	124	1.24
69.05	827	8.27
70.10	115	1.15
71.10	514	5.14
72.10	52	0.52
73.05	527	5.27
74.05	46	0.46
74.90	37	0.37
76.05	10	0.10
77.05	655	6.55
78.05	248	2.48
79.05	1420	14.20
80.10	190	1.90
81.05	1535	15.35
82.05	148	1.48
83.10	374	3.74
84.05	45	0.45
85.05	141	1.41
86.10	10	0.10
87.05	23	0.23
87.90	7	0.07
88.90	53	0.53
90.15	63	0.63
91.05	2268	22.68
92.05	299	2.99
93.05	1178	11.78
94.05	204	2.04
95.05	776	7.76
96.00	213	2.13
97.10	278	2.78
98.05	35	0.35
99.05	28	0.28
100.15	12	0.12
101.00	4	0.04
102.05	31	0.31
103.05	227	2.27
104.15	117	1.17
105.10	1393	13.93
106.10	341	3.41
107.10	973	9.73
108.10	240	2.40
109.10	751	7.51
110.10	88	0.88
111.15	186	1.86
112.05	14	0.14
113.05	43	0.43
114.15	17	0.17
115.05	353	3.53
116.05	168	1.68
117.05	560	5.60
118.15	179	1.79
119.05	1134	11.34
120.10	210	2.10
121.10	531	5.31
122.10	129	1.29
123.10	159	1.59
124.15	24	0.24
125.15	72	0.72
126.15	24	0.24
127.10	156	1.56
128.10	403	4.03
129.05	493	4.93
130.05	163	1.63
131.10	761	7.61
132.05	193	1.93
133.05	881	8.81
134.05	1035	10.35
135.10	663	6.63
136.10	172	1.72
137.20	107	1.07
138.15	25	0.25
139.10	55	0.55
140.15	19	0.19
141.10	410	4.10
142.05	228	2.28
143.10	396	3.96
144.10	196	1.96
145.10	1007	10.07
146.05	523	5.23
147.10	884	8.84
148.05	300	3.00
149.10	182	1.82
150.00	68	0.68
151.05	48	0.48
152.05	54	0.54
153.10	104	1.04
154.05	81	0.81
155.15	253	2.53
156.15	83	0.83
157.10	456	4.56
158.15	284	2.84
159.10	3353	33.53
160.10	685	6.85
161.10	2830	28.30
162.10	503	5.03
163.15	181	1.81
164.05	45	0.45
165.00	149	1.49
165.90	84	0.84
167.20	79	0.79
168.15	59	0.59
169.10	185	1.85
170.15	78	0.78
171.05	312	3.12
172.15	152	1.52
173.15	1603	16.03
174.10	10000	100.00
175.10	1762	17.62
176.15	211	2.11
177.05	106	1.06
178.00	54	0.54
179.10	88	0.88
180.05	53	0.53
181.10	126	1.26
182.25	50	0.50
183.15	184	1.84
184.10	63	0.63
185.15	335	3.35
186.15	140	1.40
187.10	2346	23.46
188.15	412	4.12
189.15	165	1.65
190.05	40	0.40
191.00	116	1.16
192.15	43	0.43
193.15	280	2.80
194.10	55	0.55
195.15	105	1.05
196.15	43	0.43
197.10	123	1.23
198.10	69	0.69
199.10	357	3.57
200.10	114	1.14
201.20	148	1.48
202.15	45	0.45
203.15	26	0.26
204.10	8	0.08
205.10	55	0.55
206.15	208	2.08
207.05	843	8.43
208.05	209	2.09
209.10	195	1.95
210.15	51	0.51
211.10	117	1.17
212.15	67	0.67
213.15	283	2.83
214.15	196	1.96
215.15	152	1.52
216.30	35	0.35
217.10	13	0.13
218.10	9	0.09
219.20	134	1.34
220.15	79	0.79
221.10	100	1.00
222.10	32	0.32
223.20	67	0.67
224.15	29	0.29
225.15	54	0.54
226.15	34	0.34
227.10	406	4.06
228.15	259	2.59
229.10	308	3.08
230.15	72	0.72
231.40	20	0.20
232.35	13	0.13
233.35	22	0.22
234.10	3	0.03
235.05	19	0.19
236.15	48	0.48
237.10	51	0.51
238.15	11	0.11
239.10	67	0.67
240.10	46	0.46
241.15	285	2.85
242.15	135	1.35
243.10	57	0.57
244.10	11	0.11
245.30	20	0.20
246.30	36	0.36
247.20	30	0.30
248.00	8	0.08
249.00	44	0.44
250.05	38	0.38
251.15	176	1.76
252.20	62	0.62
253.20	105	1.05
254.25	33	0.33
255.25	145	1.45
256.15	41	0.41
256.95	15	0.15
258.10	19	0.19
259.25	34	0.34
260.30	8	0.08
261.30	5	0.05
262.30	7	0.07
263.30	4	0.04
264.10	3	0.03
265.05	87	0.87
266.05	34	0.34
267.10	96	0.96
268.25	57	0.57
269.20	1152	11.52
270.20	302	3.02
271.10	54	0.54
272.25	16	0.16
273.20	27	0.27
274.25	23	0.23
275.20	17	0.17
276.20	2	0.02
277.20	6	0.06
278.20	2	0.02
279.20	58	0.58
280.15	34	0.34
281.05	476	4.76
282.05	152	1.52
283.00	109	1.09
284.15	18	0.18
285.10	20	0.20
286.10	3	0.03
286.90	6	0.06
287.95	20	0.20
288.90	1	0.01
289.90	0	0.00
290.90	2	0.02
291.90	5	0.05
293.00	19	0.19
294.25	13	0.13
295.20	17	0.17
296.10	4	0.04
297.15	97	0.97
298.25	37	0.37
299.00	21	0.21
300.00	5	0.05
