# Supplementary material for: Chemical cues of female fertility states in a non-human primate
Source: Sci Rep. 2019 Sep 23;9:13716. doi: 10.1038/s41598-019-50063-w (PMC6757047; doi:10.1038/s41598-019-50063-w)
Supplement: Supplementary file 1 — Dataset 1 [file 41598_2019_50063_MOESM1_ESM.zip › Supplementary Data S01_Ethanol.txt]

[MS Spectrum]
# of Peaks	269
Raw Spectrum	2.380 (scan : 655)
Background	No Background Spectrum
Base Peak	m/z 31.05 (Inten : 10,000)
Event#	1
m/z	Absolute Intensity	Relative Intensity
30.05	1746	17.46
31.05	10000	100.00
31.95	316	3.16
33.00	49	0.49
34.00	1	0.01
35.00	0	0.00
35.95	1	0.01
36.95	7	0.07
38.00	12	0.12
39.00	40	0.40
39.95	73	0.73
41.00	282	2.82
42.00	1073	10.73
43.00	2949	29.49
44.05	340	3.40
45.00	9455	94.55
46.00	4144	41.44
47.00	138	1.38
48.00	15	0.15
49.05	1	0.01
50.05	2	0.02
50.95	27	0.27
52.00	1	0.01
53.00	2	0.02
54.05	1	0.01
55.00	6	0.06
56.00	17	0.17
57.05	15	0.15
58.05	117	1.17
59.05	70	0.70
60.05	4	0.04
61.00	0	0.00
62.00	0	0.00
62.95	1	0.01
63.95	5	0.05
64.90	0	0.00
66.00	1	0.01
66.95	4	0.04
68.05	1	0.01
69.00	4	0.04
70.10	1	0.01
70.80	0	0.00
71.85	1	0.01
73.10	2	0.02
74.10	0	0.00
75.10	1	0.01
76.10	0	0.00
77.05	1	0.01
77.95	1	0.01
78.90	3	0.03
80.05	1	0.01
81.00	3	0.03
82.00	1	0.01
83.00	0	0.00
84.00	0	0.00
85.00	1	0.01
86.10	0	0.00
87.15	1	0.01
87.90	0	0.00
88.90	1	0.01
89.70	0	0.00
90.70	1	0.01
91.70	0	0.00
92.70	0	0.00
93.70	0	0.00
94.95	1	0.01
96.00	1	0.01
96.95	1	0.01
98.00	1	0.01
99.00	0	0.00
100.00	0	0.00
101.00	0	0.00
102.00	0	0.00
103.00	0	0.00
104.00	0	0.00
105.20	1	0.01
106.20	0	0.00
107.20	0	0.00
108.20	0	0.00
109.20	0	0.00
110.20	0	0.00
111.20	0	0.00
112.20	0	0.00
113.20	0	0.00
113.90	0	0.00
114.90	6	0.06
115.90	0	0.00
116.95	7	0.07
118.10	0	0.00
119.10	2	0.02
120.10	0	0.00
121.10	0	0.00
122.10	0	0.00
123.10	0	0.00
124.10	0	0.00
125.10	0	0.00
126.10	0	0.00
127.10	0	0.00
128.55	1	0.01
129.60	0	0.00
130.60	0	0.00
131.60	0	0.00
133.00	1	0.01
134.00	0	0.00
135.10	1	0.01
136.10	0	0.00
137.10	0	0.00
138.10	0	0.00
139.10	0	0.00
140.10	0	0.00
141.10	0	0.00
142.10	0	0.00
143.10	0	0.00
144.10	0	0.00
145.10	0	0.00
146.10	0	0.00
147.15	1	0.01
148.00	0	0.00
149.00	11	0.11
150.00	0	0.00
151.00	0	0.00
152.00	0	0.00
153.00	0	0.00
154.00	0	0.00
155.00	0	0.00
156.00	0	0.00
157.00	0	0.00
158.00	0	0.00
159.00	0	0.00
160.00	0	0.00
161.00	0	0.00
162.00	0	0.00
163.00	0	0.00
164.00	0	0.00
165.00	0	0.00
166.00	0	0.00
167.00	0	0.00
168.00	0	0.00
169.00	0	0.00
170.00	0	0.00
171.00	0	0.00
172.00	0	0.00
173.00	0	0.00
174.00	0	0.00
175.00	0	0.00
176.00	0	0.00
177.00	0	0.00
178.00	0	0.00
179.00	0	0.00
180.00	0	0.00
181.00	0	0.00
182.00	0	0.00
183.00	0	0.00
184.00	0	0.00
185.00	0	0.00
186.00	0	0.00
187.00	0	0.00
188.00	0	0.00
189.00	0	0.00
190.00	0	0.00
190.90	1	0.01
191.90	0	0.00
192.90	0	0.00
193.90	0	0.00
194.90	0	0.00
195.90	0	0.00
196.90	0	0.00
197.90	0	0.00
198.90	0	0.00
199.90	0	0.00
200.90	0	0.00
201.90	0	0.00
202.90	0	0.00
203.90	0	0.00
204.90	0	0.00
205.90	0	0.00
207.10	2	0.02
208.10	0	0.00
209.10	1	0.01
210.10	0	0.00
211.10	0	0.00
212.10	0	0.00
213.10	0	0.00
214.10	0	0.00
215.10	0	0.00
216.10	0	0.00
217.10	0	0.00
218.10	0	0.00
219.10	0	0.00
220.10	0	0.00
221.15	1	0.01
222.10	0	0.00
223.10	0	0.00
224.10	0	0.00
225.10	0	0.00
226.10	0	0.00
227.10	0	0.00
228.10	0	0.00
229.10	0	0.00
230.10	0	0.00
231.10	0	0.00
232.10	0	0.00
233.10	0	0.00
234.10	0	0.00
235.10	0	0.00
236.10	0	0.00
237.10	0	0.00
238.10	0	0.00
239.10	0	0.00
240.10	0	0.00
241.10	0	0.00
242.10	0	0.00
243.10	0	0.00
244.10	0	0.00
245.10	0	0.00
246.10	0	0.00
247.10	0	0.00
248.10	0	0.00
249.10	0	0.00
250.10	0	0.00
251.10	0	0.00
252.10	0	0.00
253.10	0	0.00
254.10	0	0.00
255.10	0	0.00
256.10	0	0.00
257.10	0	0.00
258.10	0	0.00
259.10	0	0.00
260.10	0	0.00
261.10	0	0.00
262.10	0	0.00
263.10	0	0.00
264.10	0	0.00
265.10	0	0.00
266.10	0	0.00
266.95	1	0.01
267.90	0	0.00
268.90	0	0.00
269.90	0	0.00
270.90	0	0.00
271.90	0	0.00
272.90	0	0.00
273.90	0	0.00
274.90	0	0.00
275.90	0	0.00
276.90	0	0.00
277.90	0	0.00
278.90	0	0.00
279.90	0	0.00
280.95	2	0.02
282.05	2	0.02
283.00	0	0.00
284.00	0	0.00
285.00	0	0.00
286.00	0	0.00
287.00	0	0.00
288.00	0	0.00
289.00	0	0.00
290.00	0	0.00
291.00	0	0.00
292.00	0	0.00
294.00	0	0.00
295.00	0	0.00
296.00	0	0.00
297.00	0	0.00
298.00	0	0.00
299.00	0	0.00
300.00	0	0.00
