# Supplementary material for: Chemical cues of female fertility states in a non-human primate
Source: Sci Rep. 2019 Sep 23;9:13716. doi: 10.1038/s41598-019-50063-w (PMC6757047; doi:10.1038/s41598-019-50063-w)
Supplement: Supplementary file 1 — Dataset 1 [file 41598_2019_50063_MOESM1_ESM.zip › Supplementary Data S02_2-Pentanone.txt]

[MS Spectrum]
# of Peaks	136
Raw Spectrum	3.733 (scan : 1061)
Background	3.610 -> 3.857 (scan : 1024 -> 1098)
Base Peak	m/z 43.05 (Inten : 10,000)
Event#	1
m/z	Absolute Intensity	Relative Intensity
34.10	4	0.04
36.00	4	0.04
37.05	43	0.43
38.05	126	1.26
39.05	662	6.62
40.10	95	0.95
41.05	1388	13.88
42.05	666	6.66
43.05	10000	100.00
48.85	3	0.03
50.05	12	0.12
51.05	13	0.13
52.05	8	0.08
53.00	43	0.43
54.05	11	0.11
55.05	27	0.27
56.05	37	0.37
57.05	36	0.36
58.05	721	7.21
59.05	4	0.04
61.20	19	0.19
62.00	19	0.19
63.00	6	0.06
65.00	20	0.20
66.00	5	0.05
67.10	8	0.08
69.05	28	0.28
71.05	751	7.51
72.05	56	0.56
81.10	8	0.08
82.10	3	0.03
85.15	103	1.03
86.05	1606	16.06
87.05	65	0.65
88.10	1	0.01
89.10	6	0.06
93.10	1	0.01
105.10	2	0.02
107.10	0	0.00
114.10	3	0.03
115.10	1	0.01
116.10	1	0.01
122.10	3	0.03
123.10	1	0.01
126.10	2	0.02
127.10	5	0.05
129.10	7	0.07
131.10	0	0.00
133.10	3	0.03
137.10	2	0.02
141.10	0	0.00
142.10	0	0.00
144.10	0	0.00
146.10	1	0.01
150.10	2	0.02
151.10	2	0.02
153.10	5	0.05
155.10	4	0.04
156.10	1	0.01
157.10	0	0.00
159.10	2	0.02
160.10	1	0.01
164.10	1	0.01
165.10	6	0.06
166.10	0	0.00
167.10	0	0.00
170.10	0	0.00
171.10	1	0.01
172.10	1	0.01
173.10	0	0.00
174.10	1	0.01
175.10	0	0.00
182.10	8	0.08
183.10	1	0.01
185.10	0	0.00
187.10	3	0.03
192.10	2	0.02
193.10	0	0.00
196.10	0	0.00
198.10	0	0.00
199.10	0	0.00
201.10	0	0.00
202.10	0	0.00
213.00	0	0.00
214.00	1	0.01
216.00	1	0.01
217.00	0	0.00
218.00	0	0.00
220.00	0	0.00
223.00	2	0.02
224.00	0	0.00
225.00	0	0.00
229.00	0	0.00
230.00	0	0.00
231.00	1	0.01
235.00	1	0.01
237.00	0	0.00
238.00	0	0.00
239.00	2	0.02
242.00	0	0.00
243.00	0	0.00
244.00	1	0.01
245.00	0	0.00
246.00	0	0.00
252.00	0	0.00
253.00	1	0.01
254.00	1	0.01
258.00	0	0.00
260.00	0	0.00
262.00	0	0.00
263.00	0	0.00
264.00	0	0.00
266.00	4	0.04
270.00	0	0.00
271.00	2	0.02
272.00	1	0.01
273.00	0	0.00
274.00	0	0.00
275.00	0	0.00
277.00	1	0.01
278.00	1	0.01
280.00	1	0.01
280.95	17	0.17
282.90	2	0.02
283.90	0	0.00
284.90	1	0.01
285.90	0	0.00
286.90	1	0.01
288.90	9	0.09
289.90	0	0.00
290.90	0	0.00
291.90	1	0.01
292.90	2	0.02
293.90	0	0.00
296.90	2	0.02
297.90	0	0.00
