# Supplementary material for: Chemical cues of female fertility states in a non-human primate
Source: Sci Rep. 2019 Sep 23;9:13716. doi: 10.1038/s41598-019-50063-w (PMC6757047; doi:10.1038/s41598-019-50063-w)
Supplement: Supplementary file 1 — Dataset 1 [file 41598_2019_50063_MOESM1_ESM.zip › Supplementary Data S03_3-methyl-butanoic acid.txt]

[MS Spectrum]
# of Peaks	271
Raw Spectrum	6.893 (scan : 2009)
Background	No Background Spectrum
Base Peak	m/z 60.05 (Inten : 10,000)
Event#	1
m/z	Absolute Intensity	Relative Intensity
30.05	100	1.00
31.10	402	4.02
32.00	150	1.50
33.00	4	0.04
34.00	2	0.02
35.00	10	0.10
36.00	3	0.03
37.00	79	0.79
38.00	215	2.15
39.05	1971	19.71
40.05	348	3.48
41.05	3651	36.51
42.05	1711	17.11
43.05	4207	42.07
44.05	554	5.54
45.05	2570	25.70
46.00	110	1.10
47.20	41	0.41
48.20	7	0.07
49.10	26	0.26
50.05	83	0.83
51.05	130	1.30
51.95	50	0.50
53.05	186	1.86
54.15	64	0.64
55.05	446	4.46
56.05	429	4.29
57.10	411	4.11
58.00	126	1.26
59.05	615	6.15
60.05	10000	100.00
61.00	574	5.74
62.15	46	0.46
63.10	20	0.20
64.10	5	0.05
65.10	23	0.23
66.10	16	0.16
67.05	47	0.47
67.95	96	0.96
69.00	730	7.30
70.15	57	0.57
71.15	45	0.45
71.95	34	0.34
72.95	76	0.76
73.95	112	1.12
74.90	14	0.14
75.90	3	0.03
76.90	19	0.19
77.90	10	0.10
78.90	6	0.06
79.90	6	0.06
81.20	42	0.42
82.05	35	0.35
82.95	64	0.64
84.00	14	0.14
85.00	164	1.64
86.15	89	0.89
87.05	1523	15.23
88.10	83	0.83
89.10	14	0.14
90.10	5	0.05
91.10	13	0.13
92.10	11	0.11
93.10	13	0.13
94.10	14	0.14
95.10	8	0.08
96.10	26	0.26
97.10	25	0.25
98.10	47	0.47
99.10	3	0.03
100.10	2	0.02
101.10	17	0.17
102.10	16	0.16
103.10	5	0.05
104.10	2	0.02
105.10	21	0.21
106.10	4	0.04
107.10	3	0.03
108.10	8	0.08
109.10	2	0.02
110.10	3	0.03
111.10	4	0.04
112.10	10	0.10
113.10	3	0.03
114.10	4	0.04
115.10	5	0.05
116.10	5	0.05
117.10	5	0.05
118.10	2	0.02
119.10	17	0.17
120.10	4	0.04
121.10	9	0.09
122.10	5	0.05
123.10	1	0.01
124.10	3	0.03
125.10	1	0.01
126.10	8	0.08
127.10	2	0.02
128.10	3	0.03
129.10	4	0.04
130.10	3	0.03
131.10	3	0.03
132.10	11	0.11
133.10	17	0.17
134.10	4	0.04
135.10	4	0.04
136.10	3	0.03
137.10	5	0.05
138.10	2	0.02
139.10	2	0.02
140.10	1	0.01
141.10	5	0.05
142.10	2	0.02
143.10	2	0.02
144.10	3	0.03
145.10	2	0.02
146.10	6	0.06
147.10	8	0.08
148.10	5	0.05
149.10	7	0.07
150.10	2	0.02
151.10	2	0.02
152.10	2	0.02
153.10	10	0.10
154.10	2	0.02
155.10	1	0.01
156.10	2	0.02
157.10	2	0.02
158.10	2	0.02
159.10	2	0.02
160.10	2	0.02
161.10	3	0.03
162.10	2	0.02
163.10	6	0.06
164.10	2	0.02
165.10	2	0.02
166.10	5	0.05
167.10	4	0.04
168.10	2	0.02
169.10	2	0.02
170.10	1	0.01
171.10	3	0.03
172.10	3	0.03
173.10	3	0.03
174.10	3	0.03
175.10	2	0.02
176.10	2	0.02
177.10	6	0.06
178.10	3	0.03
179.10	3	0.03
180.10	6	0.06
181.10	2	0.02
182.10	1	0.01
183.10	2	0.02
184.10	1	0.01
185.10	2	0.02
186.10	2	0.02
187.10	1	0.01
188.10	3	0.03
189.10	3	0.03
190.10	2	0.02
191.10	2	0.02
192.10	4	0.04
193.10	9	0.09
194.10	3	0.03
195.10	1	0.01
196.10	1	0.01
197.10	5	0.05
198.10	3	0.03
199.10	1	0.01
200.10	2	0.02
201.10	2	0.02
202.10	3	0.03
203.10	3	0.03
204.10	3	0.03
205.10	1	0.01
206.10	7	0.07
206.95	43	0.43
208.00	7	0.07
209.00	1	0.01
210.00	2	0.02
211.00	2	0.02
212.00	2	0.02
213.00	1	0.01
214.00	0	0.00
215.00	1	0.01
216.00	1	0.01
217.00	2	0.02
218.00	2	0.02
219.00	4	0.04
220.00	3	0.03
221.00	16	0.16
222.00	2	0.02
223.00	2	0.02
224.00	3	0.03
225.00	2	0.02
226.00	2	0.02
227.00	2	0.02
228.00	1	0.01
229.00	1	0.01
230.00	2	0.02
231.00	2	0.02
232.00	3	0.03
233.00	2	0.02
234.00	2	0.02
235.00	2	0.02
236.00	2	0.02
237.00	2	0.02
238.00	2	0.02
239.00	2	0.02
240.00	1	0.01
241.00	2	0.02
242.00	2	0.02
243.00	3	0.03
244.00	3	0.03
245.00	2	0.02
246.00	2	0.02
247.00	2	0.02
248.00	3	0.03
249.00	3	0.03
250.00	3	0.03
251.00	3	0.03
252.00	3	0.03
253.00	3	0.03
254.00	3	0.03
255.00	2	0.02
256.00	1	0.01
257.00	2	0.02
258.00	2	0.02
259.00	3	0.03
260.00	2	0.02
261.00	2	0.02
262.00	3	0.03
263.00	2	0.02
264.00	2	0.02
265.00	3	0.03
266.00	2	0.02
267.00	24	0.24
268.00	19	0.19
269.00	1	0.01
270.00	2	0.02
271.00	2	0.02
272.00	2	0.02
273.00	3	0.03
274.00	2	0.02
275.00	2	0.02
276.00	1	0.01
277.00	3	0.03
278.00	2	0.02
279.00	1	0.01
280.00	1	0.01
281.00	26	0.26
282.00	7	0.07
283.00	3	0.03
284.00	1	0.01
285.00	3	0.03
286.00	2	0.02
287.00	2	0.02
288.00	2	0.02
289.00	2	0.02
290.00	3	0.03
291.00	2	0.02
292.00	2	0.02
293.00	3	0.03
294.00	2	0.02
295.00	1	0.01
296.00	7	0.07
297.00	8	0.08
298.00	1	0.01
299.00	2	0.02
300.00	2	0.02
